# Supplementary material for: Transcriptome alterations in peripheral blood B cells of patients with multiple sclerosis receiving immune reconstitution therapy
Source: J Neuroinflammation. 2023 Aug 2;20:181. doi: 10.1186/s12974-023-02859-x (PMC10394872; doi:10.1186/s12974-023-02859-x)
Supplement: Supplementary file 3 — Additional file 3. Comparison of CD19+ B-cell subpopulation frequencies between the 6 study groups. [file 12974_2023_2859_MOESM3_ESM.xlsx]

## Sheet: Additional_File_3
B-cell subpopulation	All subjects (n=121), mean ± SD %	Healthy (n=28), mean ± SD %	PPMS (n=13), mean ± SD %	RRMS, before IRT (n=7), mean ± SD %	RRMS, alemtuzumab (n=38), mean ± SD %	RRMS, cladribine (n=6), mean ± SD %	RRMS, natalizumab (n=29), mean ± SD %	p-value 1
CD27−IgD+ naive B cells	45.1 ± 20.1	39.2 ± 16.3	51.5 ± 17.4	33.3 ± 10.3	54.0 ± 22.8	72.1 ± 6.0	33.7 ± 11.5	1.952e-08
CD27+IgD+ non-switched memory B cells	20.7 ± 15.2	20.8 ± 7.0	23.3 ± 11.2	23.5 ± 8.5	6.9 ± 5.6	7.5 ± 5.3	39.7 ± 12.4	3.68229e-40
CD27+IgD− switched memory B cells	24.5 ± 15.1	28.2 ± 12.6	18.3 ± 10.7	33.3 ± 14.7	30.1 ± 18.3	14.2 ± 2.7	16.4 ± 9.7	6.532e-05
CD27−IgD− memory B cells	9.7 ± 4.8	11.8 ± 5.2	6.9 ± 3.6	9.9 ± 4.1	9.0 ± 5.2	6.3 ± 1.7	10.3 ± 4.3	0.01158
CD27++CD38++ plasmablasts	5.7 ± 5.6	6.5 ± 4.5	3.8 ± 2.2	7.4 ± 5.3	8.4 ± 7.5	2.8 ± 1.2	2.3 ± 2.2	3.241e-05
CD24++CD38++ transitional B cells	2.9 ± 3.1	1.6 ± 0.9	2.4 ± 1.0	1.9 ± 1.5	4.3 ± 3.6	8.6 ± 6.4	1.5 ± 1.2	3.278e-11
CD21−/lowCD38−/low B cells	3.1 ± 2.3	2.9 ± 1.5	3.0 ± 1.8	3.1 ± 0.8	1.5 ± 1.5	1.3 ± 0.4	6.0 ± 2.0	4.48268e-28
CD23high B cells	9.3 ± 5.9	9.8 ± 6.0	11.5 ± 6.5	8.5 ± 5.7	9.0 ± 5.6	14.1 ± 11.6	7.4 ± 3.9	0.08818
Comparison of CD19+ B-cell subpopulation frequencies between the 6 study groups
Footnotes:
1 Significance values were calculated based on type II Wald χ2 tests using linear mixed-effects models treating subjects as a random effect
Abbreviations:
IRT = immune reconstitution therapy
PPMS = primary progressive multiple sclerosis
RRMS = relapsing-remitting multiple sclerosis
SD = standard deviation
