# Supplementary material for: Transcriptome alterations in peripheral blood B cells of patients with multiple sclerosis receiving immune reconstitution therapy
Source: J Neuroinflammation. 2023 Aug 2;20:181. doi: 10.1186/s12974-023-02859-x (PMC10394872; doi:10.1186/s12974-023-02859-x)
Supplement: Supplementary file 4 — Additional file 4. The transcriptome data for B cells of patients with MS and healthy controls with average expression levels per group, results of the differential gene expression analyses and cluster memberships. [file 12974_2023_2859_MOESM4_ESM.xlsx]

## Sheet: Additional_File_4
					Average expression of the 6 study groups (in log2 scale)						Differential expression 2		Gene expression changes following alemtuzumab administration 3							Expression differences between alemtuzumab-treated patients with and without relapse 4								Expression in B-cell subsets (z-scores) 5
Transcript cluster (probe set ID) 1	Gene symbol (HGNC ID)	Gene name	Entrez ID	Ensembl ID	healthy	PPMS	before IRT	alemtuzumab	cladribine	natalizumab	Raw p	FDR	log2FC (B1-F1)	Raw p (B1-F1)	log2FC (B2-F2)	Raw p (B2-F2)	log2FC (B3-F3)	Raw p (B3-F3)	log2FC (B4-F4)	MD (B1)	Raw p (B1)	MD (F1)	Raw p (F1)	MD (B2)	Raw p (B2)	MD (F2)	Raw p (F2)	B n	B nsm	B sm	B ex	pb	Cluster number	Row in Figure 3
TC0100006432.hg.1	DDX11L1	DEAD/H (Asp-Glu-Ala-Asp/His) box helicase 11 like 1	100287102	ENSG00000223972	3.77536	3.91307	5.2826	5.29363	4.49594	3.43021	0.000312129	0.00335856	0.572277	0.293337	0.559155	0.326393	1.69245	0.509469	2.23536	-0.104835	0.810461	-0.90293	0.484396	-0.578176	0.514517	-0.733536	0.463175	-0.333503	-0.333503	0.451274	-0.333503	1.48053
TC0100006467.hg.1	FAM87B	family with sequence similarity 87, member B	400728	ENSG00000177757	4.08599	4.22069	4.06072	4.13983	4.1307	4.18819	0.542894	0.722214	-0.021015	0.88031	-0.123454	0.213056	-0.19947	0.295991	-0.31344	-0.073895	0.411641	0.228435	0.565233	-0.0754736	0.691759	-0.231161	0.0615905	1.54095	-0.705161	-1.02364	-0.916362	-1.29518
TC0100006469.hg.1	LINC01128	long intergenic non-protein coding RNA 1128	643837	ENSG00000228794	8.13936	8.45733	8.13931	8.13238	8.40212	8.05943	0.0389444	0.143341	0.051715	0.680871	0.0584577	0.687074	0.0322367	0.883125	0.0419	0.219795	0.592961	-0.143605	0.618496	-0.0472864	0.831373	-0.354296	0.0362806	-0.12153	-0.67139	-0.364349	0.0047663	-0.314592
TC0100006476.hg.1	SAMD11	sterile alpha motif domain containing 11	148398	ENSG00000187634	3.6648	3.69599	3.68612	3.59818	3.77506	3.68463	0.453569	0.655921	-0.155685	0.328663	0.0951323	0.210599	0.0276467	0.848332	0.12888	0.00869	0.902272	0.29447	0.283223	0.0095625	0.93785	-0.0026175	0.985865	-0.217534	-0.812462	-1.23901	-0.0267079	-1.23901
TC0100006479.hg.1	KLHL17	kelch-like family member 17	339451	ENSG00000187961	4.30532	4.32679	4.22438	4.28279	4.30117	4.34101	0.765752	0.867283	0.0263775	0.890537	-0.0203692	0.841162	0.08237	0.147398	0.14257	0.187205	0.412697	-0.12308	0.693829	-0.0137964	0.942264	0.0829767	0.46883	-0.206477	-0.578609	0.730881	0.0231754	1.70292
TC0100006480.hg.1	PLEKHN1	pleckstrin homology domain containing, family N member 1	84069	ENSG00000187583	4.45928	4.39143	4.47049	4.47129	4.42214	4.6389	0.0206133	0.0913631	-0.0948275	0.170179	0.0122815	0.932852	0.111417	0.543413	0.49602	0.247455	0.18555	0.37181	0.224865	0.0540717	0.833561	0.0856775	0.652121	-0.996899	-1.01407	-0.772076	-0.00549137	2.41917
TC0100006483.hg.1	ISG15	ISG15 ubiquitin-like modifier	9636	ENSG00000187608	4.45803	4.52311	4.27888	4.85346	4.60981	4.73639	0.310334	0.531568	0.241303	0.347583	0.428197	0.476543	0.230023	0.191833	2.05547	-0.10797	0.878552	-0.077505	0.219768	-0.0374686	0.806114	-0.626834	0.478436	-0.462065	-0.253895	-0.34103	-0.113668	0.45262
TC0100006486.hg.1	AGRN	agrin	375790	ENSG00000188157	3.90741	4.10385	3.92726	3.92803	3.98448	3.95864	0.345363	0.565108	0.190555	0.251623	0.0854608	0.32802	0.136477	0.301869	0.65301	0.16346	0.681275	-0.07101	0.252089	0.0512931	0.633804	-0.0659789	0.652863	-0.313545	-0.126432	-0.216533	-0.310504	-0.5341
TC0100006490.hg.1	LINC01342	long intergenic non-protein coding RNA 1342	254099	ENSG00000223823	5.19981	5.02312	5.0814	5.07408	5.17245	4.98869	0.18869	0.398238	-0.23143	0.0972767	-0.0247654	0.856824	0.0216233	0.933334	-0.13962	-0.010705	0.967946	0.157775	0.23051	-0.0468536	0.807717	0.529549	0.0512209	5.19947	-0.185695	-0.185695	-0.185695	-0.185695
TC0100006492.hg.1	TTLL10	tubulin tyrosine ligase-like family member 10	254173	ENSG00000162571	4.1008	4.12239	4.16809	4.16925	4.18166	4.11948	0.712392	0.834778	-0.0516975	0.692316	-0.178967	0.0694607	-0.0359333	0.776721	0.48581	-0.027235	0.890887	0.34858	0.135	0.0250869	0.87249	0.106954	0.331178	-0.268885	1.10348	-1.00739	1.83601	-1.32881
TC0100006494.hg.1	B3GALT6	UDP-Gal:betaGal beta 1,3-galactosyltransferase 6	126792	ENSG00000176022	4.87221	4.68709	4.58182	4.6174	4.84425	4.81269	0.0512404	0.172761	0.0162375	0.899433	-0.0455477	0.622335	0.555113	0.0945803	0.56955	-0.149355	0.833665	-0.16288	0.746897	-0.0514922	0.697928	0.0954189	0.63568	0.591764	0.323982	-0.0439771	-0.221214	1.2853
TC0100006499.hg.1	PUSL1	pseudouridylate synthase-like 1	126789	ENSG00000169972	5.36961	5.28844	5.24564	5.35848	5.37152	5.31482	0.809993	0.892686	0.141692	0.432893	0.196807	0.0904989	-0.351697	0.190996	0.38517	0.01408	0.953716	-0.002695	0.992115	-0.0980603	0.56232	0.366051	0.0330565	-0.0989588	-0.278054	1.49212	0.00790442	2.87342
TC0100006501.hg.1	CPTP	ceramide-1-phosphate transfer protein	80772	ENSG00000224051	4.95872	5.01838	4.90547	4.7091	4.71965	4.94837	0.139583	0.33168	-0.652482	0.0285245	0.0111623	0.946683	0.276403	0.424809	-0.35086	0.184545	0.419461	-0.23981	0.458544	-0.11939	0.588333	0.00596306	0.978621	-0.863721	-0.0436359	3.18859	0.0541328	3.40448
TC0100006502.hg.1	TAS1R3	taste receptor, type 1, member 3	83756	ENSG00000169962	3.60905	3.64138	3.56758	3.65084	3.63859	3.69765	0.835779	0.907794	-0.114745	0.477865	-0.143432	0.199632	0.00675667	0.978484	-0.34128	0.274745	0.0958543	-0.192485	0.327415	0.0411278	0.83866	-0.0702247	0.645314	-0.325151	1.36363	4.49767	1.42366	1.0424
TC0100006510.hg.1	LOC148413; RP4-758J18.2	uncharacterized LOC148413; Transcript Identified by AceView, Entrez Gene ID(s) 148413; novel transcript, antisense to MRPL20	148413	ENSG00000224870	7.49864	7.38558	7.01543	7.11869	6.82643	7.43299	0.000966741	0.00854618	0.213143	0.600189	0.147405	0.386349	-0.335177	0.408995	-0.08514	-0.26977	0.456977	0.060305	0.957615	0.688211	0.0510514	0.197104	0.50159	0.163107	-0.123804	0.749523	-0.604154	0.381734
TC0100006516.hg.1	VWA1	von Willebrand factor A domain containing 1	64856	ENSG00000179403	3.58055	3.39003	3.50199	3.61344	3.57379	3.47098	0.151873	0.349336	-0.055495	0.855004	-0.00721154	0.962661	0.44222	0.0615371	0.36412	0.06081	0.830017	0.24254	0.662834	-0.104697	0.640929	0.297846	0.324355	-0.185695	-0.185695	-0.185695	-0.185695	-0.185695
TC0100006517.hg.1	ATAD3C	ATPase family, AAA domain containing 3C	219293	ENSG00000215915	3.21081	3.22237	3.11473	3.17404	3.24462	3.16515	0.765879	0.867384	0.0212825	0.822052	0.0512023	0.46924	-0.07907	0.552681	0.06874	-0.086005	0.707224	-0.29118	0.0370653	-0.00899778	0.951392	0.0155292	0.896515	-0.35585	-0.296133	1.17752	0.656178	4.75263
TC0100006524.hg.1	MIB2	mindbomb E3 ubiquitin protein ligase 2	142678	ENSG00000197530	4.34638	4.40176	4.28812	4.34842	4.1499	4.50115	0.042173	0.151334	-0.082795	0.376329	0.07448	0.541875	-0.179743	0.360708	0.11169	-0.099015	0.829216	-0.021495	0.921889	-0.20304	0.176037	0.0620736	0.803002	-0.738524	-0.504423	-0.370651	-0.617565	-0.478581
TC0100006540.hg.1	CALML6	calmodulin-like 6	163688	ENSG00000169885	4.38079	4.19783	4.33725	4.36836	4.44098	4.40251	0.51285	0.700542	-0.05514	0.497016	0.0170423	0.923561	0.294023	0.480665	-0.35778	-0.26777	0.1339	-0.15983	0.480432	-0.0908336	0.610257	-0.0205178	0.95249	-0.409454	-0.409454	-0.409454	-0.409454	-0.409454
TC0100006550.hg.1	PRKCZ	protein kinase C, zeta	5590	ENSG00000067606	7.66821	7.92721	7.43457	7.40505	7.34087	7.85464	0.00113537	0.00972775	-0.234822	0.468937	-0.129314	0.458661	0.543007	0.377779	-0.75985	0.007235	0.990001	-0.39232	0.153234	0.193132	0.497586	0.510067	0.0846599	-0.0966079	-0.727234	-0.480369	0.806971	-0.322432
TC0100006565.hg.1	SKI	SKI proto-oncogene	6497	ENSG00000157933	5.32013	5.34097	5.02995	5.50165	5.20598	4.97777	0.00125902	0.0105966	0.246125	0.0322958	-0.0816723	0.47046	0.28704	0.480442	-0.10075	-0.09572	0.831549	-0.18683	0.757685	0.437877	0.0323298	0.303836	0.145994	-0.788205	-0.484651	-0.370037	-0.853455	-0.758701
TC0100006577.hg.1	RER1	retention in endoplasmic reticulum sorting receptor 1	11079	ENSG00000157916	8.626	8.49161	8.35135	8.32092	8.32111	8.58285	0.142943	0.336597	-0.08307	0.593168	0.0210892	0.930018	0.345453	0.645891	-0.27217	-0.227205	0.735876	-0.327365	0.303857	0.0751403	0.732229	-0.208544	0.509362	-1.18254	-0.71606	-0.94289	0.648033	2.0751
TC0100006587.hg.1	FAM213B	family with sequence similarity 213, member B	127281	ENSG00000157870; ENSG00000275125	5.33114	5.30651	5.32187	5.18008	5.43317	5.23171	0.353358	0.571841	0.117282	0.618465	0.120477	0.443715	0.40871	0.242836	0.16743	0.32379	0.23102	0.076315	0.853427	-0.0946594	0.676539	0.170884	0.244535	-1.53939	0.0195617	0.10474	-0.94712	-0.909641
TC0100006602.hg.1	ACTRT2	actin-related protein T2	140625	ENSG00000169717	3.60919	3.52385	3.357	3.55443	3.50443	3.57778	0.30992	0.531192	0.0650025	0.655766	0.0742746	0.449278	0.252527	0.0180074	0.6415	0.176215	0.625866	0.47268	0.0202327	-0.161697	0.249286	0.0606542	0.645303
TC0100006604.hg.1	PRDM16	PR domain containing 16	63976	ENSG00000142611	3.59541	3.55938	3.71464	3.56327	3.42097	3.7416	0.0338273	0.129833	-0.303265	0.145893	-0.112328	0.325698	-0.0512467	0.713163	0.70913	-0.19045	0.731162	0.12586	0.617864	-0.222548	0.0680709	0.0143667	0.937531	0.161553	-1.42687	-0.191979	-0.36726	-1.16246
TC0100006605.hg.1	MIR4251	microRNA 4251	100422968	ENSG00000283572	3.24542	3.16956	3.30925	3.2811	3.32349	3.30654	0.842925	0.911908	0.101055	0.268105	0.0807085	0.628386	0.0900533	0.293424	0.02982	-0.24208	0.55169	-0.20248	0.672613	-0.20986	0.300514	-0.523172	0.00432805
TC0100006613.hg.1	ARHGEF16	Rho guanine nucleotide exchange factor 16	27237	ENSG00000130762	3.35687	3.40317	3.46662	3.43652	3.50675	3.4324	0.477972	0.674828	-0.05973	0.268616	-0.0477454	0.446412	0.248727	0.342143	-0.2	-0.105565	0.444244	-0.083575	0.739012	0.122179	0.276555	-0.0104567	0.883898
TC0100006619.hg.1	TPRG1L	tumor protein p63 regulated 1-like	127262	ENSG00000158109	8.06891	8.0863	7.97711	7.88958	7.91674	8.41298	9.91195e-06	0.00017881	-0.3956	0.221312	0.146609	0.429986	0.43782	0.0753409	-0.95758	0.484435	0.247939	-0.109715	0.656805	-0.178361	0.386396	0.322858	0.220265	-0.822464	-0.940139	-0.0342393	-0.57566	-0.43508
TC0100006620.hg.1	TP73	tumor protein p73	7161	ENSG00000078900	3.36447	3.42979	3.36704	3.3857	3.43316	3.46495	0.61811	0.77366	-0.0113325	0.92598	0.0689423	0.530938	-0.0883633	0.503502	-0.38162	-0.18473	0.245227	-0.092945	0.77253	-0.111301	0.318193	0.0791019	0.643145	-0.0992852	0.508611	0.929346	1.00271	4.74142
TC0100006624.hg.1	SMIM1	small integral membrane protein 1 (Vel blood group)	388588	ENSG00000235169	4.04098	3.95276	3.97411	4.01566	4.31585	4.03797	0.0667222	0.206466	-0.071365	0.744609	0.0457554	0.628164	0.0771367	0.517967	-0.04233	-0.31192	0.280112	0.09349	0.768219	-0.0877672	0.651453	-0.0868036	0.558228	0.319429	-0.284961	0.633246	-0.0408804	-0.522399
TC0100006627.hg.1	DFFB	DNA fragmentation factor, 40kDa, beta polypeptide (caspase-activated DNase)	1677	ENSG00000169598	4.92771	5.12052	5.06904	4.86625	4.80961	4.85183	0.294566	0.515978	0.0565575	0.695347	-0.0498369	0.675023	-0.13721	0.454958	-0.3254	0.012305	0.95273	0.41463	0.250624	0.0129103	0.939357	-0.247614	0.268211	-0.146596	0.0174654	-0.36094	0.065179	0.248325
TC0100006629.hg.1	LINC01134	long intergenic non-protein coding RNA 1134	100133612	ENSG00000236423	3.58997	3.5651	3.5088	3.61965	3.67897	3.61649	0.798029	0.886063	0.294307	0.226026	-0.0615923	0.531963	-0.0412433	0.870721	0.03872	0.018015	0.830658	0.38056	0.513379	-0.0172969	0.919727	0.333046	0.00878536	0.152529	-0.560465	0.0279278	-0.598538	0.360197
TC0100006631.hg.1	LINC01346	long intergenic non-protein coding RNA 1346	728716		4.87314	4.83919	4.72797	4.87513	4.89299	4.83842	0.692764	0.82239	0.281873	0.149002	0.118352	0.344642	-0.322107	0.107853	-0.577	-0.275235	0.407897	0.18047	0.655116	0.185118	0.0558563	-0.0834461	0.640599
TC0100006650.hg.1	AJAP1	adherens junctions associated protein 1	55966	ENSG00000196581	3.7468	3.46021	3.61565	3.5249	3.21248	3.50833	0.00188657	0.0146419	-0.288275	0.170655	0.0800077	0.337295	0.302753	0.0463939	0.41414	0.078245	0.792496	0.018855	0.900242	-0.10363	0.535225	0.183634	0.286015	-0.162102	-0.188678	-0.147337	-0.188678	-0.203442
TC0100006675.hg.1	KCNAB2	potassium channel, voltage gated subfamily A regulatory beta subunit 2	8514	ENSG00000069424	10.8868	10.5195	10.083	9.88696	10.0508	10.1363	9.92789e-06	0.00017905	-0.222403	0.453197	0.69322	0.0412923	0.645123	0.132229	0.58996	0.07232	0.806228	-0.452505	0.312563	-0.60918	0.0854121	0.139038	0.763473	-1.52878	-1.43662	-1.38681	-1.50376	-1.74466
TC0100006681.hg.1	RNF207	ring finger protein 207	388591	ENSG00000158286	4.17417	4.05505	4.14658	4.14587	4.01078	4.18621	0.197513	0.409488	-0.05474	0.645818	-0.0104085	0.911294	-0.07268	0.598725	0.45773	-0.170785	0.555641	-0.106885	0.48775	-0.260646	0.0310452	0.11008	0.101425	-0.80701	-0.720506	-0.176525	-0.383699	0.161736
TC0100006682.hg.1	LINC00337	long intergenic non-protein coding RNA 337	148645		4.13281	4.00915	4.29283	4.12868	4.48743	4.20905	0.0193923	0.0874299	0.243232	0.175471	-0.264523	0.0164478	-0.161057	0.0443858	0.14406	0.04535	0.823137	0.495215	0.0835987	-0.0691289	0.696815	-0.00810028	0.935017
TC0100006683.hg.1	HES3	hes family bHLH transcription factor 3	390992	ENSG00000173673	3.24575	3.27747	3.29609	3.28772	3.35574	3.33451	0.768563	0.869002	-0.035925	0.646358	-0.0601438	0.684097	-0.06944	0.597986	0.04251	0.26256	0.177726	0.01893	0.813109	-0.239839	0.124418	0.203604	0.103414
TC0100006689.hg.1	ESPN	espin	83715	ENSG00000187017	4.99428	4.94292	4.9849	4.92315	5.023	4.87555	0.552277	0.728813	0.0170675	0.924509	0.0188492	0.851433	0.294877	0.251051	0.28692	0.34426	0.356619	-0.145755	0.469311	0.0706744	0.446098	0.239661	0.0819106	-0.404716	-0.478374	-0.633443	0.269833	-0.633443
TC0100006695.hg.1	TAS1R1	taste receptor, type 1, member 1	80835	ENSG00000173662	3.50181	3.37957	3.37052	3.53896	3.59825	3.52268	0.354382	0.572753	0.210595	0.125263	-0.245652	0.0298731	-0.278207	0.495706	0.39848	-0.107605	0.242148	0.124595	0.450914	-0.304928	0.0174132	0.124	0.254589	-0.45515	-0.45515	-0.45515	-0.45515	2.81648
TC0100006698.hg.1	PHF13	PHD finger protein 13	148479	ENSG00000116273	5.20719	5.1782	5.25429	5.14671	5.27604	5.30184	0.650021	0.795185	0.308818	0.01292	0.148295	0.213335	0.05955	0.893967	-0.32042	-0.059125	0.872001	-0.04627	0.811856	-0.209693	0.0875167	0.00641306	0.976562	-0.290069	0.0888698	0.140577	-0.265692	-0.110571
TC0100006699.hg.1	THAP3	THAP domain containing, apoptosis associated protein 3	90326	ENSG00000041988	4.4725	4.34497	4.38951	4.39714	4.43152	4.51984	0.610192	0.768472	-0.182092	0.305217	0.105848	0.498877	0.303843	0.450832	-0.68787	0.00794	0.982218	-0.160585	0.39787	-0.0673767	0.643135	0.213642	0.30506	-0.652894	-0.40801	0.986213	0.479254	1.92891
TC0100006704.hg.1	LOC100505887; RP11-242F24.1	uncharacterized LOC100505887; novel transcript	100505887		3.4601	3.65446	3.54575	3.49191	3.57667	3.5665	0.276032	0.496968	-0.196497	0.176043	-0.0127585	0.871049	0.22731	0.322384	0.50257	-0.173675	0.0434207	-0.3864	0.292754	0.195343	0.244324	0.0550889	0.747852
TC0100006707.hg.1	CAMTA1	calmodulin binding transcription activator 1	23261	ENSG00000171735	11.3562	11.5024	11.9526	11.6299	11.4208	11.6449	0.00157067	0.0126697	-0.282545	0.0414983	0.122766	0.569445	-0.0677233	0.227854	0.34722	-0.37073	0.381925	-0.10861	0.680954	-0.514471	0.0458804	-0.0118206	0.962563	-0.845036	-0.324115	0.481786	-0.377281	2.24041
TC0100006723.hg.1	VAMP3	vesicle associated membrane protein 3	9341	ENSG00000049245	9.08569	8.80644	8.85647	8.7146	8.11645	9.62678	8.75691e-08	2.90081e-06	-0.22618	0.350246	0.39611	0.259935	0.444397	0.224837	0.7205	0.24326	0.6904	-0.17399	0.579791	-0.255499	0.548782	0.115697	0.682091	-0.554888	-0.394033	-0.513199	-0.591463	-0.626342
TC0100006725.hg.1	PER3	period circadian clock 3	8863	ENSG00000049246	5.32423	4.81092	4.81884	4.57968	4.3982	5.39866	3.90808e-12	4.14794e-10	-0.461977	0.0151804	-0.0763662	0.671648	0.0781533	0.825301	1.04376	0.107765	0.714433	-0.06273	0.638358	-0.00859639	0.977788	0.504949	0.186137	-1.19943	-0.95442	-1.05413	-0.495407	-0.829787	2	157
TC0100006729.hg.1	PARK7	parkinson protein 7	11315	ENSG00000116288	12.8169	12.57	13.177	12.9968	12.7008	13.2746	0.000581863	0.00564683	-0.371847	0.102222	-0.0857592	0.731102	0.07275	0.784338	-0.32905	-0.329005	0.493116	-0.86298	0.259365	-0.270119	0.426394	-0.131309	0.715554	-0.753745	-0.367135	-0.350491	-0.140889	1.30832
TC0100006736.hg.1	LOC102724539; RP11-431K24.3	uncharacterized LOC102724539; putative novel transcript	102724539	ENSG00000227634	3.16142	3.19294	3.17313	3.28488	3.26184	3.38759	0.0937495	0.258065	0.202623	0.359347	-0.0703623	0.530927	0.0639033	0.842401	-0.48715	-0.098315	0.672015	0.21571	0.605051	0.239856	0.0242046	-0.241097	0.295461
TC0100006743.hg.1	LOC102724552; RP5-1115A15.1	uncharacterized LOC102724552; putative novel transcript	102724552		5.61122	5.40057	5.26254	5.52566	5.60511	5.35711	0.308681	0.529927	0.284467	0.528632	0.166735	0.249904	-0.314167	0.366623	-0.08141	0.75927	0.25553	-0.605885	0.2831	-0.0388558	0.872379	0.108399	0.628432
TC0100006758.hg.1	ENO1-AS1	ENO1 antisense RNA 1	100505975	ENSG00000230679	4.15981	4.06868	3.94533	3.98525	4.20679	4.20122	5.00769e-06	9.91242e-05	0.188477	0.351134	-0.0182877	0.737043	-0.143563	0.167701	0.06479	-0.150575	0.566797	0.41844	0.140022	0.0322906	0.821898	-0.0421197	0.551578	0.810273	1.03813	-0.213094	-0.0471422	-0.949338
TC0100006761.hg.1	CA6	carbonic anhydrase VI	765	ENSG00000131686	3.41206	3.35097	3.22905	3.46048	3.53003	3.38883	0.312031	0.533216	0.19423	0.0676028	0.0296031	0.859065	0.0323267	0.707943	0.13201	-0.03302	0.914799	0.06644	0.791881	0.0304208	0.889142	0.0555678	0.774056	-0.242483	-0.270283	-0.278527	-0.248618	-0.439578
TC0100006771.hg.1	H6PD	hexose-6-phosphate dehydrogenase (glucose 1-dehydrogenase)	9563	ENSG00000049239	6.87646	6.82561	6.22865	6.70786	6.10948	6.7961	0.0851596	0.242187	0.31253	0.0702064	-0.147152	0.372815	0.37693	0.105121	-0.80437	-0.533315	0.499585	-0.303945	0.69165	0.342743	0.0645657	0.123537	0.666355	0.206526	-0.356734	-0.907695	0.156718	-0.333982
TC0100006773.hg.1	SPSB1	splA/ryanodine receptor domain and SOCS box containing 1	80176	ENSG00000171621	4.60943	4.46408	4.43869	4.84764	5.14835	4.25975	2.51614e-09	1.28747e-07	0.301042	0.339829	0.278605	0.0859614	0.250217	0.220332	-0.38787	-0.213475	0.705191	-0.12709	0.805368	0.066015	0.766566	-0.123905	0.677448	-0.673842	-0.568208	1.02457	0.578154	0.858314
TC0100006781.hg.1	SLC25A33	solute carrier family 25 (pyrimidine nucleotide carrier), member 33	84275	ENSG00000171612	5.86843	6.04977	5.89072	6.00781	5.88279	5.96697	0.848995	0.915625	0.103472	0.67964	-0.0537015	0.683832	0.09695	0.660158	-0.14776	0.105455	0.461087	-0.62073	0.290303	0.00116722	0.992515	0.332828	0.0734987	0.625418	-0.0039782	-1.26021	-0.320599	1.28686
TC0100006784.hg.1	TMEM201	transmembrane protein 201	199953	ENSG00000188807	4.69968	4.6409	4.68197	4.72039	4.82079	4.57763	0.348906	0.567945	-0.0180975	0.886736	0.288811	0.0767506	-0.0969333	0.640772	0.59178	0.34849	0.276302	0.018465	0.957856	-0.0177647	0.954971	0.0749061	0.652414	-0.36624	-0.141097	-0.770856	-0.556129	-0.108247
TC0100006787.hg.1	PIK3CD	phosphatidylinositol-4,5-bisphosphate 3-kinase, catalytic subunit delta	5293	ENSG00000171608	9.64927	9.61162	8.92164	9.65459	9.52998	9.46257	0.0688278	0.210865	0.767408	0.103082	0.245588	0.194978	0.75023	0.167935	-0.30613	0.60025	0.661093	0.006125	0.993822	0.02382	0.912751	0.179292	0.545246	-0.0908941	-0.320034	-0.508301	-0.393925	-1.77766
TC0100006801.hg.1	NMNAT1	nicotinamide nucleotide adenylyltransferase 1	64802	ENSG00000173614	6.41356	6.41201	6.51307	6.50392	6.39027	6.16567	0.114232	0.292231	-0.291702	0.274079	0.0147523	0.908769	0.0260967	0.714694	-0.31986	-0.024495	0.97891	-0.02978	0.969492	-0.0360972	0.799297	0.182762	0.429949	0.0079198	-0.0885391	-0.367505	-0.222604	-0.684927
TC0100006804.hg.1	MIR5697	microRNA 5697	100847055	ENSG00000265521	3.64044	3.59192	3.42909	3.53955	3.25674	3.53179	0.411831	0.621837	0.255773	0.0826801	-0.0238438	0.867693	-0.0606633	0.815409	-0.01424	-0.29367	0.560339	0.031085	0.956321	-0.175011	0.449685	-0.570837	0.0114571	5.19947	-0.185695	-0.185695	-0.185695	-0.185695
TC0100006805.hg.1	RBP7	retinol binding protein 7, cellular	116362	ENSG00000162444	4.00291	3.72321	3.50755	3.88865	3.53529	3.94342	0.20312	0.416394	0.11294	0.59997	0.241565	0.35634	0.316087	0.636323	1.07626	-0.603195	0.170872	0.000175	0.999647	-0.0365464	0.878109	0.0277778	0.94913	-0.193227	-0.197952	-0.223713	-0.227078	-0.296723
TC0100006806.hg.1	UBE4B	ubiquitination factor E4B	10277	ENSG00000130939	10.385	10.3616	10.599	10.1875	10.4172	10.2587	0.0298518	0.118887	-0.376047	0.0361699	0.00300231	0.986069	0.0386567	0.868927	-0.48833	-0.137405	0.321062	0.18548	0.258415	-0.189541	0.509838	-0.104492	0.707091	-0.993893	-1.03409	-0.396378	-0.598683	0.226912
TC0100006812.hg.1	KIF1B	kinesin family member 1B	23095	ENSG00000054523	5.80781	5.6559	5.67524	5.20596	5.29124	5.5591	0.0117153	0.0604652	-1.076	0.00456343	0.273275	0.0693373	0.302197	0.241662	-0.45268	0.541385	0.235681	0.14344	0.624298	-0.53018	0.0611576	-0.673202	0.0897628	-0.836764	-0.374018	-0.425229	-0.432809	-0.448154
TC0100006818.hg.1	PGD	phosphogluconate dehydrogenase	5226	ENSG00000142657	6.06125	5.97242	5.59605	5.99373	4.97664	6.33905	0.00221023	0.0166217	-0.247122	0.288973	0.640514	0.074253	1.02751	0.206112	-0.75996	-0.382795	0.434507	-0.8516	0.414843	-0.219817	0.48001	-0.321616	0.522479	-0.392647	-0.341789	-0.267647	-0.321355	-0.229095
TC0100006822.hg.1	PEX14	peroxisomal biogenesis factor 14	5195	ENSG00000142655	6.42169	6.50055	6.12286	6.33572	6.35763	6.26497	0.433758	0.639896	-0.017965	0.948884	-0.252985	0.252565	0.311627	0.169682	-0.72373	0.601665	0.23457	-0.040845	0.949003	0.246198	0.197324	0.390269	0.285318	-1.10261	-0.413699	0.210795	-1.0426	-0.181802
TC0100006840.hg.1	TARDBP	TAR DNA binding protein	23435	ENSG00000120948	14.1889	14.1238	14.0241	13.7325	14.3433	14.0032	0.000903406	0.00809221	-0.027025	0.915555	-0.0141462	0.924626	-0.0676833	0.844088	0.40589	0.15176	0.602744	0.21039	0.688753	0.0937464	0.736745	0.130506	0.581688	-0.0731474	-0.591579	-0.105359	0.426409	1.53038
TC0100006847.hg.1	MTOR-AS1	MTOR antisense RNA 1	100873935	ENSG00000225602	4.24141	4.4016	4.20758	4.27457	4.50341	4.11793	0.100988	0.270563	-0.0585675	0.817498	-0.0955292	0.474576	0.123933	0.657295	0.41205	-0.39412	0.530329	0.303035	0.293169	-0.308678	0.145538	0.0633411	0.81823	0.664399	-0.473756	-0.296746	-0.592865	-0.495261
TC0100006849.hg.1	ANGPTL7	angiopoietin like 7	10218	ENSG00000171819	4.00052	3.8887	3.7081	4.00118	3.83012	3.97292	0.144624	0.339068	0.453215	0.245708	0.0205854	0.860302	-0.187807	0.612785	-0.33726	0.468005	0.22916	0.169285	0.771147	-0.0347375	0.766326	-0.192045	0.533752	0.901773	1.83575	0.136513	-1.23131	1.31754
TC0100006852.hg.1	UBIAD1	UbiA prenyltransferase domain containing 1	29914	ENSG00000120942	11.7448	11.8816	11.2735	11.9149	11.1517	12.1719	2.4915e-05	0.000395488	0.451982	0.0190182	-0.104095	0.599228	-0.220027	0.708803	-0.22792	-0.13739	0.739912	0.174865	0.649978	0.374138	0.265361	0.4626	0.15175	0.97193	1.18595	1.1529	0.79914	-0.374235
TC0100006860.hg.1	LOC101929181; RP1-69M21.2	uncharacterized LOC101929181; novel transcript	101929181	ENSG00000235643	5.78171	5.71087	5.92191	5.82307	5.91974	5.9462	0.260316	0.481062	-0.139685	0.443208	-0.0787731	0.588485	0.194963	0.577726	-0.24865	0.278045	0.645538	0.104835	0.756923	-0.0634072	0.838338	-0.122112	0.382902	0.573848	0.75069	-0.680128	0.424565	-1.71822
TC0100006861.hg.1	FBXO44	F-box protein 44	93611	ENSG00000132879	7.02351	6.80604	6.44202	6.47524	6.43839	7.19294	3.7179e-05	0.000555843	0.22938	0.46536	-0.135909	0.38317	0.31233	0.371973	-0.87512	0.102015	0.605906	0.568825	0.506028	0.446352	0.114924	-0.10135	0.701594	0.0110779	1.23651	0.912828	-0.0913194	-0.80954
TC0100006862.hg.1	FBXO6	F-box protein 6	26270	ENSG00000116663	5.82595	5.53095	5.61225	5.96667	5.74404	6.0842	0.0915308	0.254107	-0.405913	0.186032	0.559705	0.126367	0.204793	0.538023	0.67081	0.53608	0.375912	-0.056075	0.656778	-0.0184017	0.921306	-0.365596	0.465798	-0.749665	-0.497166	-0.479542	-0.329163	0.0784924
TC0100006864.hg.1	DRAXIN	dorsal inhibitory axon guidance protein	374946	ENSG00000162490	3.48713	3.37411	3.42734	3.47381	3.62419	3.39475	0.164442	0.366448	-0.00747	0.962025	0.0806446	0.529092	-0.0339433	0.489725	-0.24304	0.12918	0.735474	0.06134	0.8951	-0.165254	0.171223	0.128164	0.530099	-0.112952	-0.25411	-0.409746	-0.338563	-0.648629
TC0100006865.hg.1	AGTRAP	angiotensin II receptor-associated protein	57085	ENSG00000177674	6.10358	5.82865	5.23681	5.66202	4.8761	5.78189	0.227489	0.444832	-0.647467	0.252627	0.803501	0.123827	0.384177	0.480202	0.91569	-0.41774	0.774232	-1.17605	0.303089	-0.583007	0.222453	-1.0478	0.205869	-0.483629	-0.464288	-0.455286	-0.479055	-0.61725
TC0100006866.hg.1	C1orf167	chromosome 1 open reading frame 167	284498	ENSG00000215910	3.52899	3.54086	3.59246	3.47149	3.521	3.54054	0.262595	0.483655	-0.0422375	0.397434	-0.0500769	0.20078	0.12348	0.423276	0.09109	0.12257	0.678328	0.249775	0.464886	-0.0191517	0.674093	0.103997	0.267954	0.470507	-0.0805515	0.138102	-0.231271	4.7905
TC0100006873.hg.1	RNU5E-1	RNA, U5E small nuclear 1	26829	ENSG00000199347	14.7382	15.3171	15.4172	15.2527	15.275	16.3288	9.04905e-05	0.00118401	-0.33863	0.223708	-0.339688	0.140284	-0.328023	0.548685	-1.3804	-1.74104	0.146427	-2.2673	0.122382	0.409613	0.544394	0.619177	0.340233	-0.122399	-0.412193	-0.412193	-0.0524491	-0.156848
TC0100006874.hg.1	PLOD1	procollagen-lysine, 2-oxoglutarate 5-dioxygenase 1	5351	ENSG00000083444	6.77782	6.45428	6.7361	6.70121	6.67784	6.30533	0.0101054	0.054179	-0.483105	0.0561551	0.265907	0.36722	0.301923	0.346458	-0.26042	0.048995	0.8719	-0.376775	0.195582	-0.451099	0.175233	-0.466153	0.370936	-0.589457	-0.587002	-0.611678	-0.585562	0.53361
TC0100006875.hg.1	MFN2	mitofusin 2	9927	ENSG00000116688	8.73471	8.78823	8.45902	9.05514	8.66703	9.04464	0.0395787	0.144989	0.243562	0.411736	0.0277231	0.912664	0.313997	0.0554232	-0.18945	-0.1379	0.216362	-0.639675	0.361493	-0.431788	0.175659	-0.157186	0.656558	-0.253895	-0.232169	-0.323103	-0.434767	-0.423407
TC0100006876.hg.1	MIIP	migration and invasion inhibitory protein	60672	ENSG00000116691	5.3136	5.19899	5.36268	5.22633	5.44651	5.21928	0.545421	0.724017	-0.1486	0.616574	-0.122682	0.419676	0.0896767	0.785595	0.5133	0.46523	0.0430748	-0.01474	0.983354	0.0452783	0.792854	0.481507	0.0104194	-0.0179172	0.318578	0.995938	0.668052	-0.720249
TC0100006878.hg.1	MIR6729	microRNA 6729	102466982	ENSG00000276869	4.3165	4.41107	4.49859	4.38498	4.38512	4.35576	0.773105	0.87151	-0.201717	0.368887	-0.0673338	0.48754	-0.352997	0.174084	0.45717	0.178125	0.590699	-0.39979	0.0655529	0.175112	0.320446	0.164984	0.203627	-0.185695	-0.185695	-0.185695	-0.185695	-0.185695
TC0100006880.hg.1	TNFRSF8	tumor necrosis factor receptor superfamily, member 8	943	ENSG00000120949	5.12962	4.70506	4.72958	4.81927	4.92915	4.87765	0.0432242	0.153947	0.07802	0.681889	0.0882346	0.323893	-0.133453	0.705964	0.11743	-0.11791	0.78014	0.33722	0.152868	-0.0275239	0.861838	0.24513	0.399885	-0.322723	-0.304314	-0.276466	-0.258967	-0.284962
TC0100006884.hg.1	VPS13D	vacuolar protein sorting 13 homolog D (S. cerevisiae)	55187	ENSG00000048707	7.74295	7.71365	7.46497	7.4332	7.84232	7.5551	0.0272824	0.111749	-0.374987	0.0327048	-0.0545415	0.681351	-0.0654633	0.739042	-0.29697	-0.01639	0.961914	-0.058165	0.911167	0.488315	0.10669	0.261969	0.21916	-0.258863	1.56306	0.504192	0.397352	-2.99966
TC0100006900.hg.1	AADACL4	arylacetamide deacetylase-like 4	343066	ENSG00000204518	2.97381	2.96451	2.94809	3.0024	3.21744	3.11555	0.0340884	0.130541	-0.223065	0.17133	-0.0118031	0.921815	-0.01707	0.913566	0.32756	-0.478025	0.133071	-0.175865	0.144174	-0.0747997	0.58012	0.0164575	0.857927
TC0100006903.hg.1	AADACL3	arylacetamide deacetylase-like 3	126767	ENSG00000188984	3.94938	3.84595	3.97391	4.10769	3.84269	4.12039	0.0213026	0.0935626	-0.0005925	0.994523	0.0424515	0.692628	-0.36904	0.322667	-1.5661	-0.245375	0.56851	-0.08035	0.687711	-0.123987	0.519889	0.0242214	0.871398	0.544796	-0.0974432	-0.654051	-0.654051	-0.654051
TC0100006907.hg.1	PRAMEF12	PRAME family member 12	390999	ENSG00000116726	3.50529	3.5258	3.51757	3.59506	3.85463	3.46347	0.0171593	0.0798906	-0.0105875	0.867736	0.0178238	0.898861	0.0423967	0.79966	0.27039	0.059635	0.74908	0.17333	0.25312	0.0958758	0.401522	-0.204841	0.289877
TC0100006931.hg.1	PDPN	podoplanin	10630	ENSG00000162493	3.08457	3.06932	2.9546	3.16607	3.26109	3.16252	0.188732	0.398285	0.165447	0.462992	0.0188192	0.864622	-0.127437	0.376699	0.36798	0.06233	0.841136	-0.255935	0.389467	-0.285517	0.0236925	0.0660258	0.708508	-0.124357	0.28751	0.538649	1.15946	-0.942064
TC0100006937.hg.1	PRDM2	PR domain containing 2, with ZNF domain	7799	ENSG00000116731	13.6609	13.6694	13.3251	13.26	13.3747	13.9109	1.36664e-06	3.19864e-05	-0.265772	0.177287	-0.412842	0.00791934	-0.0581967	0.89033	-0.36921	0.06536	0.888218	0.355515	0.440986	0.440001	0.00992238	0.672132	0.0285719	1.32389	2.51623	1.98161	2.29848	-1.22031
TC0100006954.hg.1	KAZN	kazrin, periplakin interacting protein	23254	ENSG00000189337	3.38091	3.42217	3.40542	3.37687	3.38061	3.4217	0.984943	0.991226	0.0389025	0.658575	0.0434508	0.630718	-0.145977	0.584623	0.0148	0.10642	0.52509	0.006315	0.986262	-0.104486	0.516705	0.0993311	0.552608	-0.225751	0.219971	0.318067	-0.204798	-0.159083
TC0100006977.hg.1	TMEM51	transmembrane protein 51	55092	ENSG00000171729	3.57335	3.56227	3.42678	3.64669	3.55349	3.65962	0.263312	0.484488	0.0156525	0.883899	0.119657	0.311281	-0.124563	0.427778	0.50341	-0.292125	0.0338841	0.00084	0.992895	-0.348722	0.0386669	-0.0173508	0.896923	-0.358311	-0.387517	-0.387517	-0.387517	-0.269651
TC0100006982.hg.1	EFHD2	EF-hand domain family member D2	79180	ENSG00000142634	9.15735	8.43869	8.38143	8.40872	7.53397	8.68851	0.00414216	0.0272894	-0.94466	0.01103	0.644468	0.120923	0.836463	0.290688	0.95109	-0.209575	0.816372	-0.723305	0.47508	-0.585329	0.188617	-0.65588	0.327862	-0.651341	-0.636353	-0.59935	-0.477982	-0.729149
TC0100006983.hg.1	CTRC	chymotrypsin C (caldecrin)	11330	ENSG00000162438	3.32168	3.37257	3.23678	3.3271	3.17708	3.29536	0.517946	0.70413	0.0055925	0.92885	-0.0321977	0.667842	-0.06574	0.799679	0.08237	0.113365	0.547023	0.11745	0.125691	0.0120047	0.921753	-0.00922833	0.914663	-0.665919	-0.680416	-0.561887	-0.325682	-0.482583
TC0100006989.hg.1	DNAJC16	DnaJ (Hsp40) homolog, subfamily C, member 16	23341	ENSG00000116138	10.0278	10.1861	9.98937	10.033	10.3386	10.1601	0.167278	0.370506	0.07488	0.694286	-0.187365	0.0472628	0.200183	0.489148	-0.42356	-0.148685	0.458458	0.154195	0.766271	0.493117	0.00300695	0.180768	0.159581	0.591252	2.58319	0.757473	1.91759	-0.213267
TC0100006994.hg.1	PLEKHM2	pleckstrin homology domain containing, family M (with RUN domain) member 2	23207	ENSG00000116786	8.44705	8.52451	8.34442	8.30125	8.48444	8.48639	0.331264	0.551964	-0.417513	0.178481	-0.214673	0.15974	0.350277	0.463049	-0.09468	0.119165	0.684561	0.16097	0.856543	-0.0423111	0.794393	0.303125	0.307048	0.59428	0.774066	1.21675	0.661587	-0.208883
TC0100006997.hg.1	SLC25A34	solute carrier family 25, member 34	284723	ENSG00000162461	6.00497	6.14747	6.0398	6.11194	6.13543	6.07668	0.905212	0.94675	-0.0667375	0.902751	-0.247451	0.0187485	-0.0231467	0.919379	0.22157	0.585555	0.364167	-0.49392	0.547792	-0.139501	0.42301	0.0530914	0.79336	0.343725	1.049	0.796294	0.248386	-1.03811
TC0100006999.hg.1	FBLIM1	filamin binding LIM protein 1	54751	ENSG00000162458	3.3416	3.27946	3.46874	3.34814	3.29896	3.307	0.65393	0.797586	-0.232643	0.443604	-0.119838	0.350342	-0.00223667	0.957851	-0.15799	0.5282	0.325509	-0.160535	0.389845	-0.237049	0.231347	0.0184856	0.813373	0.901949	1.0363	-0.309001	-0.0703467	-1.73739
TC0100007006.hg.1	SPEN	spen family transcriptional repressor	23013	ENSG00000065526	11.3123	11.2966	11.3084	11.0674	11.5668	10.7551	0.000279771	0.00306554	-0.129807	0.564597	0.151005	0.280992	0.14154	0.3953	-0.09717	0.26444	0.0862267	0.446035	0.474204	0.496177	0.0233257	0.327418	0.0877954	1.60236	1.55111	1.27585	1.23641	-0.712325
TC0100007017.hg.1	C1orf64	chromosome 1 open reading frame 64	149563	ENSG00000183888	3.67869	3.53285	3.6556	3.63766	3.67788	3.61477	0.674099	0.810781	0.0831175	0.230167	-0.0957669	0.458516	-0.149157	0.572056	0.34958	0.302775	0.188149	0.35455	0.284852	-0.00645222	0.965847	0.0389711	0.876599	0.201293	-0.0508808	-0.353677	-0.234621	-0.611475
TC0100007038.hg.1	NECAP2	NECAP endocytosis associated 2	55707	ENSG00000157191	8.74821	8.62784	8.27109	8.66366	8.19676	8.93668	0.000659838	0.00624594	0.303368	0.0445264	0.0160562	0.946368	0.319457	0.228764	-0.05771	-0.26243	0.608151	-0.092745	0.846162	0.439344	0.173844	0.156091	0.66061	-0.652721	-0.485145	-0.288197	-0.597574	-1.03084
TC0100007051.hg.1	MIR3675	microRNA 3675	100500876	ENSG00000263811	3.22485	3.37553	3.29764	3.25162	3.37929	3.37722	0.477163	0.674332	-0.09418	0.727927	0.0951254	0.392668	0.0523867	0.913401	0.89443	-0.56286	0.292559	0.23386	0.184555	0.113139	0.585916	0.00461056	0.971888
TC0100007058.hg.1	MST1P2	macrophage stimulating 1 (hepatocyte growth factor-like) pseudogene 2	11209		5.10094	5.0241	4.90896	4.89621	4.54188	4.93073	0.002658	0.0192552	-0.044225	0.841363	-0.231123	0.0656052	-0.180327	0.682233	-0.05995	0.219045	0.294708	0.128735	0.773199	-0.0900136	0.591209	0.00247139	0.990285
TC0100007065.hg.1	MIR3675	microRNA 3675	100500876	ENSG00000263811	3.22485	3.37553	3.29764	3.25162	3.37929	3.37722	0.477163	0.674332	-0.09418	0.727927	0.0951254	0.392668	0.0523867	0.913401	0.89443	-0.56286	0.292559	0.23386	0.184555	0.113139	0.585916	0.00461056	0.971888
TC0100007102.hg.1	PADI1	peptidyl arginine deiminase, type I	29943	ENSG00000142623; ENSG00000281459	3.61893	3.65129	3.49661	3.66518	3.65805	3.77216	0.0983986	0.266088	0.280295	0.178125	-0.0127308	0.91249	0.15466	0.558375	0.54003	0.11272	0.518583	0.16102	0.73056	-0.248792	0.171084	-0.0177011	0.930056
TC0100007104.hg.1	MIR3972	microRNA 3972	100616188	ENSG00000266634	4.81434	4.79043	4.80345	4.92979	5.04248	4.71704	0.0736344	0.220436	0.605163	0.151076	0.0251954	0.827752	0.07054	0.511605	0.123	0.12942	0.540305	-0.126455	0.897956	0.0200775	0.914627	0.0660247	0.551493
TC0100007105.hg.1	PADI4	peptidyl arginine deiminase, type IV	23569	ENSG00000159339; ENSG00000280908	3.60298	3.64266	3.44005	3.8366	3.60515	3.58833	0.379164	0.594161	0.0943775	0.618391	0.23493	0.436147	0.40762	0.587239	-0.21678	-0.23573	0.537337	0.192895	0.187048	-0.482651	0.0382044	-0.32854	0.424144	-0.253948	-0.250506	-0.248274	-0.249325	-0.268847
TC0100007108.hg.1	PADI6	peptidyl arginine deiminase, type VI	353238	ENSG00000276747; ENSG00000280949	3.8459	3.82857	3.73881	3.90286	3.85269	3.83752	0.687627	0.819077	0.479258	0.0148281	-0.00971077	0.93536	-0.33164	0.247562	-0.44745	0.068595	0.640944	-0.14531	0.585924	-0.147445	0.537588	-0.0444444	0.759424	-0.43464	-0.43464	-0.129922	-0.43464	-0.43464
TC0100007117.hg.1	ARHGEF10L	Rho guanine nucleotide exchange factor 10 like	55160	ENSG00000074964	3.26807	3.20543	3.25004	3.24442	3.22364	3.2962	0.927415	0.95894	-0.136183	0.13414	0.0271238	0.816227	-0.359007	0.176908	-0.21917	-0.04412	0.597631	-0.040405	0.881729	-0.131758	0.305134	0.247045	0.218736	-0.230408	-0.166344	-0.312202	-0.276853	-0.254216
TC0100007135.hg.1	LOC101927876; RP11-174G17.2	uncharacterized LOC101927876; novel transcript	101927876	ENSG00000261781	4.79903	4.64605	4.88475	4.84774	5.03334	5.05463	0.00281226	0.0201512	0.0837225	0.627439	-0.133656	0.371279	0.00303333	0.994011	-0.44582	-0.26277	0.473362	0.120975	0.498348	0.120664	0.489957	-0.152638	0.418488
TC0100007136.hg.1	IGSF21	immunoglobin superfamily, member 21	84966	ENSG00000117154	3.79849	3.76505	3.94596	3.78581	3.88122	3.82582	0.789418	0.880815	-0.319565	0.205481	-0.189745	0.267495	0.03127	0.780639	0.15345	0.400485	0.348211	0.288595	0.387742	-0.438959	0.0371513	0.0858608	0.624828	-0.472968	0.937549	-0.472968	-0.472968	-0.472968
TC0100007160.hg.1	MRTO4	MRT4 homolog, ribosome maturation factor	51154	ENSG00000053372	4.47898	4.65797	4.48557	4.51036	4.28428	4.62595	0.367252	0.584118	-0.222202	0.625407	0.153697	0.319169	0.124557	0.773284	-0.54776	0.92441	0.0657319	-0.362765	0.344299	0.106508	0.621366	0.0572064	0.791569	0.384111	1.30919	0.725755	0.15571	0.60486
TC0100007162.hg.1	PQLC2	PQ loop repeat containing 2	54896	ENSG00000040487	6.17654	6.1676	5.92364	6.06396	5.93038	6.31714	0.0172497	0.0802207	0.03345	0.910385	0.0793138	0.460231	0.377793	0.0550844	-0.21571	-0.228065	0.486578	0.175815	0.83584	-0.0668042	0.672528	0.126042	0.455462	0.610801	0.357922	0.45412	-0.0550958	0.0356298
TC0100007173.hg.1	RPS14P3	ribosomal protein S14 pseudogene 3	644068		5.7793	5.64546	5.74449	5.73391	5.57079	6.27296	6.1401e-06	0.000118162	-0.078405	0.738585	-0.250997	0.100052	0.370157	0.359877	-0.26179	0.173765	0.753192	0.026155	0.895905	-0.210979	0.351237	0.15115	0.22801
TC0100007184.hg.1	OTUD3	OTU deubiquitinase 3	23252	ENSG00000169914	6.99346	7.17065	6.98266	6.95692	7.20254	7.15162	0.440451	0.645359	0.205728	0.306106	-0.114085	0.419948	-0.22033	0.223663	0.18767	-0.01848	0.964474	0.502485	0.400495	0.122651	0.493824	0.0173117	0.941194	1.03536	0.838032	1.11675	-0.469704	-1.51879
TC0100007188.hg.1	PLA2G5	phospholipase A2, group V	5322	ENSG00000127472	4.63615	4.5826	4.77963	4.80417	4.8832	4.56061	0.148396	0.344348	-0.0400525	0.903382	-0.306909	0.107405	0.106873	0.745847	0.35735	-0.26556	0.782961	0.378865	0.20629	-0.262995	0.462424	0.21297	0.496019	-0.525256	-1.12985	-1.12985	1.33891	-1.12985
TC0100007191.hg.1	PLA2G2F	phospholipase A2, group IIF	64600	ENSG00000158786	4.10109	4.01387	4.01654	4.22211	4.11161	4.25174	0.173953	0.379419	0.551083	0.00445212	-0.0987108	0.513567	0.397977	0.151333	-0.65072	0.332685	0.122968	0.48721	0.0815615	-0.154874	0.561377	-0.200377	0.256273	-0.240064	1.59201	-0.240064	4.88973	-0.240064
TC0100007194.hg.1	UBXN10	UBX domain protein 10	127733	ENSG00000162543	3.42764	3.36128	3.58494	3.55184	3.48495	3.64961	0.0310867	0.122419	-0.0453325	0.509941	0.160735	0.089575	-0.442637	0.533691	0.24494	-0.15297	0.494911	-0.301065	0.414065	0.0227986	0.871337	-0.142691	0.420849	-0.786395	-0.423269	-0.579873	-0.0317595	-0.602385
TC0100007199.hg.1	VWA5B1	von Willebrand factor A domain containing 5B1	127731	ENSG00000158816	3.73042	3.75794	3.55627	3.69172	3.63596	3.75858	0.523857	0.708344	0.150815	0.493351	-0.00378846	0.965445	-0.205107	0.32544	0.29956	-0.16606	0.542096	0.10448	0.755276	0.0759086	0.587797	0.113671	0.230977	0.720341	-0.0666203	-0.586014	-0.826038	-1.23132
TC0100007206.hg.1	CDA	cytidine deaminase	978	ENSG00000158825	4.51321	4.2796	3.5584	4.15729	3.41311	4.27876	0.315768	0.5369	0.16139	0.13287	0.650981	0.0980142	0.874673	0.128645	0.38052	-0.9423	0.104113	-0.84185	0.114674	-0.407784	0.29876	-0.296725	0.673496	-0.222543	-0.214724	-0.226576	-0.217479	-0.262038
TC0100007228.hg.1	LOC100506801; RP5-1071N3.1	uncharacterized LOC100506801; putative novel transcript	100506801	ENSG00000231105	4.75569	4.78297	4.34534	4.70063	4.79259	4.85496	0.0104658	0.0556366	0.592422	0.166184	-0.0487138	0.652123	0.116563	0.786645	-0.29308	-0.233145	0.345888	-0.1005	0.902438	0.376863	0.0112842	0.0307683	0.80828	0.0121901	0.876329	0.10355	0.091912	-0.136488
TC0100007240.hg.1	NBPF3	neuroblastoma breakpoint family, member 3	84224	ENSG00000142794	5.14291	5.24601	5.75554	5.10452	5.69335	5.42966	0.00753899	0.0433211	-0.456803	0.142606	0.166102	0.412099	0.308947	0.0418686	0.47421	0.975085	0.413468	0.51866	0.344989	0.725095	0.0751109	0.0196553	0.967594	-0.0661013	-0.284972	-0.130817	0.10605	-1.00757
TC0100007254.hg.1	LDLRAD2	low density lipoprotein receptor class A domain containing 2	401944	ENSG00000187942	5.11904	5.1473	4.9402	5.08269	5.23081	5.0781	0.206882	0.420997	0.0203675	0.874499	-0.121962	0.0748157	-0.12298	0.365672	0.15642	-0.175815	0.526707	0.00693	0.912625	-0.0612064	0.533485	-0.124875	0.166265	-0.48169	0.210998	-0.0591142	-0.394053	0.783636
TC0100007261.hg.1	CELA3B	chymotrypsin-like elastase family, member 3B	23436	ENSG00000219073	3.27331	3.22072	3.05243	3.22604	3.31723	3.33725	0.182468	0.390338	0.1815	0.306467	-0.0191785	0.841153	0.20334	0.504227	-0.37796	0.002325	0.968147	0.471785	0.12694	-0.111436	0.489654	-0.00353833	0.973206	1.80249	0.964723	1.02585	1.3315	-1.07409
TC0100007267.hg.1	LINC00339	long intergenic non-protein coding RNA 339	29092	ENSG00000218510	7.71942	7.48103	7.99049	7.9307	7.9432	7.52813	0.382296	0.596918	0.165778	0.634618	-0.0965762	0.512391	-0.318253	0.278014	-0.22485	0.31203	0.580252	1.12285	0.254766	-0.0498394	0.883119	0.0179536	0.959373	1.62174	-0.0811776	0.887328	0.449638	-0.186185
TC0100007268.hg.1	CDC42	cell division cycle 42	998	ENSG00000070831	16.1805	15.9549	16.2378	16.3866	15.7822	16.4698	0.000168935	0.00201431	0.01947	0.900362	0.000747692	0.996973	0.0721567	0.821074	-0.56685	-0.328435	0.509026	-0.267815	0.0459111	-0.0805992	0.703121	0.0035575	0.979634	-1.06806	-1.12548	-0.0345102	-0.429309	-0.515652
TC0100007276.hg.1	MIR4418	microRNA 4418	100616433	ENSG00000266564	5.23209	5.35157	5.51577	5.31332	5.62991	5.32397	0.395327	0.607854	0.102705	0.527466	0.236591	0.164398	-0.264893	0.0480687	0.66554	-0.323955	0.631444	-0.215825	0.614374	-0.0100508	0.968725	-0.142226	0.547774
TC0100007283.hg.1	ZBTB40	zinc finger and BTB domain containing 40	9923	ENSG00000184677	9.90046	9.83181	9.54362	9.45804	9.55029	9.59002	0.0365201	0.136912	-0.206173	0.0721732	0.178001	0.216393	0.532403	0.045101	-0.28599	-0.119545	0.722118	-0.13234	0.702323	0.584467	0.0293688	0.287629	0.254394	1.26283	0.022858	0.411905	0.804244	-0.286775
TC0100007290.hg.1	C1QA	complement component 1, q subcomponent, A chain	712	ENSG00000173372	4.28283	3.93146	4.1872	4.08889	4.10262	4.16666	0.0157296	0.0750254	-0.090935	0.578601	0.0301462	0.798024	-0.163267	0.487681	-0.05935	-0.090375	0.793042	-0.173845	0.382302	-0.164533	0.412645	-0.11976	0.331407	-0.229808	-0.206915	-0.277974	-0.258054	-0.245071
TC0100007291.hg.1	C1QC	complement component 1, q subcomponent, C chain	714	ENSG00000159189	3.30491	3.25263	3.23447	3.43921	3.22979	3.4418	0.0636729	0.200208	0.012745	0.96954	-0.0266254	0.775224	0.04606	0.842359	1.64379	-0.235905	0.457906	0.381295	0.540922	-0.198082	0.127994	0.0272592	0.735004	-0.238017	-0.141957	-0.238017	-0.238017	-0.238017
TC0100007292.hg.1	C1QB	complement component 1, q subcomponent, B chain	713	ENSG00000173369	3.97806	3.80315	3.75531	3.88661	3.83374	3.97403	0.391825	0.604954	-0.032185	0.806103	0.0406215	0.740628	-0.00277333	0.985049	0.79432	-0.207935	0.285249	0.132545	0.6764	-0.0192483	0.904531	-0.0686	0.704117	-0.236254	-0.197987	-0.247236	-0.22347	-0.264481
TC0100007295.hg.1	EPHB2	EPH receptor B2	2048	ENSG00000133216	3.52294	3.40326	3.53135	3.621	3.61838	3.62629	0.285011	0.506204	-0.00542	0.980142	0.152791	0.432765	0.04291	0.887612	0.09188	-0.115935	0.771795	0.023055	0.942288	-0.100729	0.61494	0.141001	0.568458	0.119737	-0.289317	-0.357187	-0.234287	-0.0013283
TC0100007296.hg.1	MIR4684	microRNA 4684	100616391	ENSG00000265422	3.97429	3.88494	3.89299	4.00034	4.14855	4.09335	0.0951748	0.260504	0.08928	0.486221	0.00442385	0.961604	-0.07005	0.821099	0.49604	-0.236785	0.571182	0.116715	0.779082	0.0507789	0.784378	-0.0657175	0.708601
TC0100007315.hg.1	ZNF436-AS1	ZNF436 antisense RNA 1	148898	ENSG00000249087	3.87276	3.71414	3.69524	3.74168	3.71874	3.72578	0.212707	0.427885	0.274288	0.0888127	0.116931	0.318346	0.137393	0.559763	-0.0176	0.163325	0.347016	0.25668	0.427844	-0.156303	0.164162	0.266402	0.104412	-0.346084	-0.424364	0.717937	-0.361305	0.517889
TC0100007321.hg.1	LOC101928163	uncharacterized LOC101928163	101928163		3.37	3.41411	3.29224	3.39504	3.42629	3.39723	0.878924	0.931952	-0.010985	0.958257	-0.0687085	0.532366	-0.05455	0.720843	-0.38108	-0.008125	0.979278	0.379425	0.156945	-0.0210378	0.911014	0.276498	0.0506149
TC0100007326.hg.1	RPL11	ribosomal protein L11	6135	ENSG00000142676	19.5405	19.5292	19.4861	19.5145	19.4466	19.7322	1.96781e-09	1.03579e-07	-0.0357575	0.391063	-0.1418	0.0395278	0.0853833	0.387363	-0.13689	-0.06877	0.497201	0.005045	0.203453	-0.0264367	0.42699	0.210488	0.0327234	0.646442	0.0923503	0.150578	0.770709	-0.065257
TC0100007331.hg.1	TCEB3	transcription elongation factor B (SIII), polypeptide 3 (110kDa, elongin A)	6924	ENSG00000011007	6.94028	6.76367	6.89116	6.69754	6.55342	7.12318	0.0156977	0.0749152	-0.495723	0.0552284	0.154717	0.446943	0.30848	0.231649	-0.25306	0.242375	0.549961	0.14908	0.517313	-0.44287	0.153474	-0.0102872	0.970307	-0.0678756	0.313591	1.39762	1.17433	2.7183
TC0100007333.hg.1	PITHD1	PITH (C-terminal proteasome-interacting domain of thioredoxin-like) domain containing 1	57095	ENSG00000057757	11.7318	11.8431	11.466	11.6079	11.7865	12.0819	7.95009e-07	1.9993e-05	0.137405	0.457074	-0.16894	0.232711	-0.0555033	0.802966	-1.07017	-0.246365	0.550726	0.018985	0.966526	-0.0259611	0.908313	0.267102	0.407393	-0.620284	0.482305	0.703645	0.0579568	-2.04103
TC0100007334.hg.1	LYPLA2	lysophospholipase II	11313	ENSG00000011009	10.2856	10.3407	9.79065	10.2303	9.67446	10.4629	0.00412414	0.0271998	-0.319175	0.297718	0.0582654	0.781369	-0.130497	0.693503	-0.74559	0.094365	0.814218	-0.668355	0.0577741	0.107329	0.647444	0.226466	0.408359	-1.58667	-0.77234	-0.037858	-1.40061	-0.404951
TC0100007341.hg.1	MIR378F	microRNA 378f	100616492	ENSG00000264926	3.76842	3.70999	3.79748	3.7238	3.69445	3.70882	0.918679	0.953896	-0.07767	0.708233	-0.199704	0.0556224	-0.31095	0.00761005	0.92551	-0.336805	0.164304	0.238015	0.0649325	-0.0392036	0.842424	0.0737358	0.759432
TC0100007344.hg.1	PNRC2	proline-rich nuclear receptor coactivator 2	55629	ENSG00000189266	15.0019	14.6352	15.0151	14.909	14.9827	15.3867	9.72831e-08	3.18298e-06	0.299077	0.182686	0.178266	0.234625	0.0121367	0.891866	-0.12032	-0.20107	0.330613	0.362245	0.204076	-0.151443	0.456942	0.239892	0.390705	-0.677533	0.0946806	0.275394	0.646108	-2.10716
TC0100007354.hg.1	LOC284632; RP11-10N16.2	uncharacterized LOC284632; novel transcript	284632	ENSG00000230023	3.4085	3.51752	3.42669	3.46013	3.5678	3.55848	0.326954	0.548053	-0.0162625	0.955239	-0.08735	0.41159	-0.0449933	0.873735	0.20607	0.18986	0.521475	0.482355	0.447403	-0.171036	0.262011	-0.0886486	0.664879	0.00683023	-1.72122	-1.13382	-0.730835	1.41386
TC0100007365.hg.1	NIPAL3	NIPA-like domain containing 3	57185	ENSG00000001461	6.26737	6.17076	6.03031	6.09115	5.76041	6.4705	0.00213614	0.0161666	-0.428928	0.0838388	-0.20631	0.225929	0.25345	0.405483	-0.78547	0.324385	0.136859	0.40983	0.53099	-0.0447064	0.790227	0.253687	0.34241	-0.670939	-0.395525	-0.233151	-0.498066	-0.111571
TC0100007370.hg.1	RCAN3	RCAN family member 3	11123	ENSG00000117602	5.08809	5.52024	5.27765	4.64608	4.68667	5.57435	3.85834e-06	7.90596e-05	-0.840108	0.0024247	-0.339798	0.0835109	0.00917667	0.96621	-0.76086	-0.865385	0.156811	-0.63861	0.345626	0.770972	0.0661533	1.07767	0.0114714	-0.595246	-0.623961	-0.431475	-0.567537	-0.760833
TC0100007372.hg.1	NCMAP	noncompact myelin associated protein	400746	ENSG00000184454	4.31074	4.27961	4.27228	4.43088	4.54037	4.54992	0.079173	0.231104	0.244435	0.438809	0.211363	0.18122	-0.07326	0.645405	0.84856	-0.327875	0.344682	0.455765	0.513021	0.0735792	0.703042	-0.254607	0.376159	-0.476985	0.0743453	0.782558	1.04253	-0.445608
TC0100007378.hg.1	CLIC4	chloride intracellular channel 4	25932	ENSG00000169504	10.336	10.7503	11.4525	11.3415	11.1091	10.7108	1.89995e-08	7.62622e-07	-0.338548	0.281031	-0.435575	0.123895	0.0513033	0.787719	-1.06119	0.07777	0.913126	-0.439435	0.137543	0.110034	0.565885	0.734384	0.0641923	1.76518	0.989795	1.14383	1.85751	3.38229
TC0100007384.hg.1	MIR4425	microRNA 4425	100616365	ENSG00000264371	3.66343	3.71306	3.64447	3.73661	3.80491	3.71268	0.844664	0.912985	0.11208	0.504162	0.0133108	0.884932	-0.10473	0.799219	0.74701	0.50247	0.34601	0.30308	0.0605863	-0.123566	0.574224	0.131886	0.49344	-0.371298	-0.371298	-0.371298	-0.371298	-0.371298
TC0100007396.hg.1	RHD	Rh blood group, D antigen	6007	ENSG00000187010	2.98864	2.92845	2.96586	3.12314	3.21373	2.95637	0.0201773	0.0900031	-0.121023	0.26265	0.186135	0.235128	-0.10467	0.37078	0.25567	0.032355	0.929897	0.21294	0.315169	-0.171825	0.327894	-0.265056	0.263726	-0.287463	-0.0391455	-0.272467	-0.298773	-0.770245
TC0100007398.hg.1	TMEM50A	transmembrane protein 50A	23585	ENSG00000183726	14.3659	13.9854	14.5002	14.4563	13.5921	14.5242	0.00216176	0.016326	0.05957	0.779513	0.301212	0.22929	0.182127	0.599775	0.38302	0.346445	0.289355	-0.135625	0.831304	-0.782207	0.0693335	-0.450482	0.151482	-1.30723	-1.01876	-0.9279	-0.898991	-0.426836
TC0100007403.hg.1	TMEM57	transmembrane protein 57	55219	ENSG00000204178	10.4278	10.5355	10.6385	10.6021	10.6005	10.8659	8.18343e-05	0.00108794	-0.143107	0.478796	-0.0772969	0.576699	0.297653	0.341934	-0.74608	-0.260455	0.267963	0.01906	0.938749	-0.386981	0.0116342	0.325231	0.0884504	0.0454891	-1.45511	-0.601438	-0.740408	1.83087
TC0100007406.hg.1	LDLRAP1	low density lipoprotein receptor adaptor protein 1	26119	ENSG00000157978	7.25798	7.27525	7.45158	7.34124	6.68085	7.27859	0.245653	0.465129	-0.287285	0.410299	0.325728	0.235157	0.2384	0.228063	0.40035	0.01907	0.976516	-0.33784	0.701804	-0.534878	0.123922	-0.796573	0.238443	-0.749589	-0.582437	-0.626791	-0.572255	-0.327481
TC0100007439.hg.1	PDIK1L	PDLIM1 interacting kinase 1 like	149420	ENSG00000175087	7.74693	7.61051	8.0158	7.73687	7.80362	8.08621	0.0302872	0.120149	-0.297705	0.373858	0.107782	0.646136	-0.115863	0.835901	0.15753	-0.264425	0.61066	0.019065	0.95797	-0.226676	0.688324	0.116109	0.675778	-0.825996	-0.404669	-0.805572	-0.283389	1.85401
TC0100007442.hg.1	ZNF593	zinc finger protein 593	51042	ENSG00000142684	3.84556	3.71284	3.47315	4.04421	3.41497	3.93361	2.40678e-05	0.000384098	0.10164	0.496703	-0.267741	0.138402	-0.185667	0.602048	-0.90045	-0.06739	0.795509	-0.18574	0.326712	0.0992617	0.761953	0.117264	0.555338	-0.268269	-0.128079	-0.0426554	1.12411	4.28865
TC0100007447.hg.1	CEP85	centrosomal protein 85kDa	64793	ENSG00000130695	4.08268	4.02415	4.07826	3.92332	4.04481	4.0049	0.172387	0.377428	-0.45606	0.0430249	-0.0644223	0.532667	-0.0992767	0.644817	0.06446	-0.521235	0.0389374	-0.149605	0.661578	-0.0273289	0.889255	-0.0437778	0.760022	-0.490309	0.000654333	-0.608717	0.0478404	0.00495548
TC0100007449.hg.1	SH3BGRL3	SH3 domain binding glutamate-rich protein like 3	83442	ENSG00000142669	13.5704	13.5444	13.1889	13.3821	12.607	13.102	0.0460607	0.160813	-0.197497	0.1736	0.520101	0.206533	0.467153	0.48669	0.3696	-0.632725	0.119753	-0.84353	0.0384172	-0.420787	0.367755	-1.1916	0.035858	-0.648271	-0.686536	-0.805318	-0.533747	-1.02451
TC0100007451.hg.1	CD52	CD52 molecule	1043	ENSG00000169442	18.9195	18.5502	18.4893	18.9935	18.3407	19.253	2.62826e-06	5.66058e-05	0.306762	0.0223072	-0.196665	0.154495	-0.192843	0.47965	-0.58561	-0.81743	0.0728842	-0.591595	0.0651925	0.175324	0.549141	0.321078	0.252491	1.17156	0.938683	0.948087	2.22404	-0.54602
TC0100007457.hg.1	LIN28A	lin-28 homolog A (C. elegans)	79727	ENSG00000131914	3.80321	3.69882	3.72269	3.7648	3.99791	3.73648	0.266474	0.487556	0.0465275	0.466871	0.00620538	0.951808	-0.457017	0.150253	1.03485	-0.1344	0.245727	-0.069835	0.779426	-0.174799	0.108574	-0.0997972	0.434419	2.66102	0.126932	0.367129	1.58013	-1.70457
TC0100007458.hg.1	DHDDS	dehydrodolichyl diphosphate synthase subunit	79947	ENSG00000117682	9.91125	9.81269	9.67561	9.73631	9.47219	9.77573	0.527455	0.711219	-0.325593	0.371076	-0.0216869	0.915339	-0.01679	0.963326	0.67715	-0.134735	0.736909	-0.58931	0.394955	-0.179224	0.499502	0.0454731	0.919736	-0.963376	0.242318	-0.491474	-0.425262	4.32004
TC0100007463.hg.1	HMGN2	high mobility group nucleosomal binding domain 2	3151	ENSG00000198830	13.7235	13.8046	13.889	13.7734	14.3062	13.75	0.0790841	0.230969	0.317085	0.213946	0.153775	0.367139	-0.02477	0.845641	-0.15825	0.43717	0.229395	-0.24768	0.417674	-0.289773	0.320955	-0.209638	0.470515	0.484544	0.717929	0.275745	0.732139	1.7174
TC0100007469.hg.1	RPS6KA1	ribosomal protein S6 kinase, 90kDa, polypeptide 1	6195	ENSG00000117676; ENSG00000281877	10.0382	9.78346	9.33945	9.7657	9.37981	10.0211	0.0487099	0.167015	0.299918	0.244276	0.410002	0.202089	0.907393	0.0318977	0.44914	-0.503765	0.238008	-0.07318	0.890893	-0.239888	0.420467	0.260638	0.558479	-0.602601	-0.400349	-0.557012	-0.595382	-0.803942
TC0100007470.hg.1	MIR1976	microRNA 1976	100302190	ENSG00000238705	4.01369	4.041	3.97282	4.09829	3.89295	3.94037	0.327354	0.548415	0.0107575	0.916464	-0.00456	0.979922	0.0817067	0.798092	0.35111	-0.06487	0.744574	-0.141335	0.525131	0.0312833	0.857967	-0.348569	0.176122
TC0100007477.hg.1	ARID1A	AT rich interactive domain 1A (SWI-like)	8289	ENSG00000117713	11.0082	11.1081	10.9203	11.0304	11.1648	10.3787	2.38766e-05	0.000381373	-0.213003	0.385095	-0.0893562	0.604172	-0.06969	0.794353	0.29977	0.051465	0.87579	0.22909	0.740603	0.529474	0.0460116	0.171712	0.433107	-0.276069	-0.233344	-0.33118	0.322391	-0.97942
TC0100007481.hg.1	PIGV	phosphatidylinositol glycan anchor biosynthesis class V	55650	ENSG00000060642	5.53514	5.5872	5.52273	5.46765	5.12607	5.7215	0.0333406	0.128628	-0.439453	0.089359	-0.152898	0.386655	-0.216197	0.0913299	0.28467	0.202965	0.764631	0.13901	0.612986	0.194946	0.365585	0.58971	0.0275794	-0.807573	-0.931023	-0.837336	-1.44579	0.336091
TC0100007484.hg.1	ZDHHC18	zinc finger, DHHC-type containing 18	84243	ENSG00000204160	9.90108	9.87638	9.53584	9.33452	8.87832	10.0645	1.32918e-06	3.11887e-05	-0.874687	0.0120786	0.465449	0.072136	-0.213803	0.636447	0.26647	-0.51833	0.162934	-0.760145	0.3036	-0.289841	0.539221	-0.543987	0.160147	-0.236835	-0.223694	-0.233705	-0.206778	-0.216801
TC0100007486.hg.1	SFN	stratifin	2810	ENSG00000175793	3.603	3.54278	3.77408	3.46968	3.63612	3.57721	0.0571558	0.1859	-0.47088	0.145554	-0.0138815	0.883352	-0.0104067	0.921963	0.74432	-0.269335	0.358161	0.403155	0.193384	0.112592	0.513547	-0.144629	0.177223	-0.516586	-0.848103	-0.729832	-0.588265	-0.774632
TC0100007489.hg.1	NUDC	nudC nuclear distribution protein	10726	ENSG00000090273	6.31598	6.32932	6.2632	6.24896	6.3122	6.55395	0.186782	0.395694	0.0989625	0.429358	0.157873	0.281652	0.0721433	0.652915	-0.28354	0.194095	0.620931	-0.17925	0.62879	0.0879572	0.62887	-0.198423	0.365406	-0.114855	0.677722	0.55642	0.728247	1.38992
TC0100007505.hg.1	WDTC1	WD and tetratricopeptide repeats 1	23038	ENSG00000142784	9.10488	9.45711	8.91528	9.32604	9.31095	8.85735	0.00180014	0.0141679	0.143212	0.176906	0.361436	0.0585151	0.45261	0.099983	0.20247	0.39996	0.483908	0.171045	0.710209	0.393028	0.150362	0.0359311	0.891376	-0.282038	-0.551126	-0.234734	-0.351786	-0.385009
TC0100007507.hg.1	TMEM222	transmembrane protein 222	84065	ENSG00000186501	7.45229	7.61471	7.13711	7.37959	7.10768	7.20574	0.181304	0.388833	-0.0478025	0.850981	0.00176	0.992937	0.108133	0.72864	-1.20697	0.59705	0.391213	-0.141715	0.763088	0.269923	0.314438	0.172694	0.520297	-0.200268	1.29388	1.06317	-0.738987	-0.739763
TC0100007508.hg.1	ACTG1P20; RNU6-48P	actin gamma 1 pseudogene 20; RNA, U6 small nuclear 48, pseudogene	644961		6.61529	6.59986	6.87551	6.63752	6.5757	6.71462	0.044901	0.157927	-0.373383	0.00824207	0.149112	0.081996	0.0946767	0.722174	-0.0038	-0.066775	0.871852	0.02815	0.916856	-0.0456978	0.776553	0.0106261	0.928683
TC0100007510.hg.1	SYTL1	synaptotagmin like 1	84958	ENSG00000142765	4.38443	4.37945	4.24133	4.20554	4.28316	4.27022	0.672758	0.809891	-0.21491	0.399471	-0.0313938	0.858274	0.04931	0.904337	-0.56032	0.23099	0.232334	-0.41257	0.319163	0.171734	0.425633	0.0738492	0.798529	-0.720781	0.038193	0.268866	0.0354208	-0.703
TC0100007512.hg.1	GPR3	G protein-coupled receptor 3	2827	ENSG00000181773	3.6728	3.61413	3.56508	3.79634	3.7587	3.8494	0.0832825	0.238873	0.0796675	0.762489	-0.11769	0.341512	-0.0343233	0.816334	-0.0516	-0.314735	0.463972	0.00211	0.995892	-0.396763	0.0599221	0.0834278	0.696725	-0.790298	1.18442	-0.598811	0.974976	-0.670618
TC0100007529.hg.1	FAM76A	family with sequence similarity 76, member A	199870	ENSG00000009780	6.97433	7.20523	6.99257	6.97618	6.92736	7.19776	0.0782617	0.22948	-0.0694575	0.739417	-0.206619	0.14309	-0.115193	0.291798	-0.21172	0.431115	0.0657134	-0.20591	0.465622	0.23156	0.31367	0.193206	0.645506	-0.189183	0.102838	0.758472	0.5658	-2.12029
TC0100007532.hg.1	STX12	syntaxin 12	23673	ENSG00000117758	7.66806	7.60757	7.86858	7.7133	7.94675	7.98013	0.0276097	0.112685	0.291825	0.0839994	-0.0198792	0.928294	-0.0929667	0.865666	0.1964	0.456135	0.248009	0.144755	0.0469543	0.229021	0.281841	-0.129636	0.653506	0.109014	0.093864	-0.108137	0.203001	-0.762956
TC0100007538.hg.1	PPP1R8	protein phosphatase 1, regulatory subunit 8	5511	ENSG00000117751	7.01272	7.22633	7.17135	7.30564	7.21908	7.6191	0.000384395	0.00398972	0.013875	0.953293	-0.0523754	0.779527	0.533363	0.200889	-0.25852	0.23144	0.839517	-0.01524	0.976523	-0.275721	0.107005	0.124723	0.681728	-0.643426	-0.128828	-0.714279	0.297336	1.85294
TC0100007539.hg.1	SCARNA1	small Cajal body-specific RNA 1	677774	ENSG00000252947	5.63912	5.35429	5.25986	5.88691	4.99854	6.64743	3.52571e-15	7.60914e-13	0.158153	0.617983	-0.385438	0.0828711	-0.46233	0.554297	-1.25553	-0.29448	0.811183	0.444745	0.584066	0.227009	0.557497	-0.272531	0.399361	-0.100278	0.205371	-0.0237843	-0.488606	-0.771307	1	12
TC0100007540.hg.1	THEMIS2	thymocyte selection associated family member 2	9473	ENSG00000130775	5.23228	4.5041	4.32358	4.22926	3.73288	4.98022	1.48329e-05	0.000252897	-1.03513	0.0378711	0.345217	0.304357	0.3915	0.155762	1.24519	-0.28043	0.644084	-1.18406	0.181672	-0.555546	0.182308	-0.734425	0.164623	-0.525664	-0.344989	-0.274673	-0.121186	-0.126313
TC0100007542.hg.1	SMPDL3B	sphingomyelin phosphodiesterase, acid-like 3B	27293	ENSG00000130768	4.31049	4.23574	4.32796	4.35182	4.36001	4.34443	0.915778	0.952328	0.02643	0.924871	-0.0632415	0.60982	-0.13078	0.672441	0.403	-0.25901	0.466837	0.47667	0.350855	-0.274359	0.136127	0.00106639	0.996854	-0.29997	-0.225103	-0.331201	-0.286708	0.558649
TC0100007543.hg.1	XKR8	X-linked Kx blood group related 8	55113	ENSG00000158156	5.43488	5.35722	5.50239	5.39507	5.3069	5.3401	0.825724	0.902214	-0.489225	0.171875	0.0180208	0.921682	0.140653	0.595703	0.11219	0.16383	0.292268	-0.54669	0.320939	0.184578	0.43294	-0.00293361	0.991116	-0.339624	-0.291714	-0.240661	-0.260555	-0.227536
TC0100007550.hg.1	ATPIF1	ATPase inhibitory factor 1	93974	ENSG00000130770; ENSG00000285390	7.63111	7.42907	7.70253	7.48755	7.31236	7.7151	0.0328166	0.127136	-0.288977	0.102723	-0.157128	0.401818	0.261717	0.18145	-1.60888	-0.143905	0.694288	-0.12443	0.694594	-0.121337	0.664267	-0.148856	0.53228	-1.36344	-0.212008	-0.853247	0.0952388	1.68456
TC0100007552.hg.1	SESN2	sestrin 2	83667	ENSG00000130766; ENSG00000285069	4.03894	3.81144	3.82518	3.86085	3.93283	3.86304	0.103774	0.275283	-0.0175575	0.901304	0.1059	0.352875	-3.66667e-05	0.999859	-0.09221	0.182175	0.578704	0.12863	0.849653	-0.197101	0.384337	0.0436333	0.786512	-0.753115	-0.514384	-0.76292	-0.580704	0.224615
TC0100007555.hg.1	MED18	mediator complex subunit 18	54797	ENSG00000130772; ENSG00000284944	6.78784	6.56262	6.85234	6.81317	6.67336	6.8842	0.641804	0.789633	-0.491375	0.263844	0.0255762	0.916898	0.0166533	0.981009	0.32493	0.489905	0.258257	-0.669705	0.0452875	-0.383937	0.429443	0.41307	0.213	-0.566419	-0.157232	-0.0614978	-0.498478	3.12527
TC0100007556.hg.1	PHACTR4	phosphatase and actin regulator 4	65979	ENSG00000204138	8.69858	8.83964	8.70361	8.79452	8.54779	8.51465	0.509049	0.697731	-0.271278	0.0668047	-0.121018	0.6349	0.132137	0.818362	0.31549	0.15762	0.651281	-0.035755	0.928374	0.315422	0.155809	0.329211	0.326903	0.554704	0.147236	-0.125428	-0.468864	1.07297
TC0100007562.hg.1	TRNAU1AP	tRNA selenocysteine 1 associated protein 1	54952	ENSG00000180098	6.63376	6.49222	6.4485	6.4774	6.21006	6.61104	0.391262	0.604528	-0.158245	0.459968	0.106628	0.639887	0.16502	0.594674	0.43928	-0.14502	0.655224	-0.01841	0.946106	0.229096	0.210049	0.190053	0.520235	-0.216706	0.342793	-0.310515	0.994058	2.78533
TC0100007564.hg.1	RAB42	RAB42, member RAS oncogene family	115273	ENSG00000188060	3.7914	3.74106	3.72154	3.88034	4.10112	3.95271	0.00916537	0.0503134	0.419227	0.127771	-0.0134462	0.897816	0.0736833	0.652452	0.23981	-0.51306	0.0800169	0.071695	0.731418	-0.04959	0.769357	-0.112682	0.555109	-0.424464	0.0439618	-0.663506	-0.460683	-1.31302
TC0100007567.hg.1	RNU11	RNA, U11 small nuclear	26824	ENSG00000274978	10.0468	10.8443	11.0979	12.0863	9.80305	12.2076	1.03646e-12	1.26528e-10	0.712897	0.359587	-0.889275	0.104623	0.489533	0.121246	-2.5118	-1.2471	0.611022	-1.43215	0.169322	-0.182846	0.835053	-0.191969	0.702921						1	70
TC0100007569.hg.1	GMEB1	glucocorticoid modulatory element binding protein 1	10691	ENSG00000162419	8.81349	8.74543	8.6201	8.9231	8.56749	8.55839	0.0635996	0.200038	0.411957	0.120878	-0.0199038	0.90764	0.05372	0.906481	-0.10703	0.173795	0.690616	-0.02768	0.956502	0.289094	0.048598	0.611792	0.0191757	-0.803217	-1.78402	1.09926	-0.246658	0.508368
TC0100007570.hg.1	YTHDF2	YTH N(6)-methyladenosine RNA binding protein 2	51441	ENSG00000198492	11.7806	11.679	11.6579	11.7323	11.1421	11.9525	0.00770739	0.0440377	-0.205437	0.448722	0.0721077	0.781771	0.552903	0.0497896	-0.36133	-0.631565	0.13783	-0.54183	0.340189	-0.0934883	0.667096	0.184657	0.622525	-1.02716	-0.614853	0.441617	-0.33807	2.98592
TC0100007573.hg.1	OPRD1	opioid receptor, delta 1	4985	ENSG00000116329	3.49607	3.38526	3.55153	3.56292	3.40106	3.60801	0.11284	0.290023	0.09219	0.407866	-0.114178	0.254755	0.2032	0.368699	-0.27278	-0.080835	0.819823	-0.010955	0.969316	0.0145461	0.905474	0.125947	0.378652	1.02185	-0.177807	0.695624	-0.64083	1.19022
TC0100007574.hg.1	EPB41	erythrocyte membrane protein band 4.1	2035	ENSG00000159023	14.4464	14.4399	14.9988	14.4874	14.6252	14.9651	0.00249221	0.0183102	-0.545905	0.0434983	-0.189054	0.386861	0.411073	0.207878	-0.93322	0.14771	0.603383	-0.38492	0.30207	-0.270182	0.273282	0.141851	0.632569	-0.32761	-0.665125	-0.173102	-0.553973	-0.774712
TC0100007614.hg.1	MATN1-AS1	MATN1 antisense RNA 1	100129196	ENSG00000186056	4.11021	4.11797	4.03819	3.98277	4.07823	4.13804	0.446439	0.650125	-0.159287	0.554241	-0.109388	0.456288	0.324153	0.184614	-0.53868	0.639965	0.208594	-0.03025	0.938989	0.34957	0.117691	0.331155	0.272533	3.03908	0.215361	-0.120265	1.32779	-1.0704
TC0100007634.hg.1	ZCCHC17	zinc finger, CCHC domain containing 17	51538	ENSG00000121766	8.61324	8.51872	9.08766	8.89319	8.36994	8.75994	0.019258	0.0869598	-0.222515	0.507753	0.0101146	0.961795	-0.121767	0.513087	-0.21796	0.550425	0.463447	-0.333395	0.358497	-0.199086	0.487179	-0.0764956	0.773341	-0.33811	0.0264636	-0.287138	-0.594062	0.284596
TC0100007638.hg.1	SERINC2	serine incorporator 2	347735	ENSG00000168528	3.44933	3.4539	3.29519	3.43231	3.28958	3.37865	0.871697	0.927985	-0.071445	0.31126	-0.0250985	0.806501	0.0555667	0.81592	-0.11865	0.190895	0.47043	0.374255	0.178357	-0.164636	0.335644	0.00720389	0.957369	0.202197	-0.309234	-0.171174	-0.235246	-0.270333
TC0100007641.hg.1	LINC01225	long intergenic non-protein coding RNA 1225	149086	ENSG00000260386	4.79391	4.57552	4.661	4.53119	4.45251	4.52438	0.00531491	0.0331085	-0.09424	0.691914	0.165188	0.103159	0.482603	0.180026	0.12819	-0.22287	0.527411	-0.0097	0.978626	-0.124073	0.518589	0.121967	0.515255	-0.166294	-0.188115	-0.188115	-0.188115	-0.188115
TC0100007643.hg.1	LINC01226	long intergenic non-protein coding RNA 1226	284551		4.12477	3.60833	3.56808	3.45375	3.31456	3.58522	5.63039e-06	0.000109785	0.0051325	0.98487	0.0768692	0.566276	-0.043	0.771294	-0.06667	-0.284985	0.338358	0.17708	0.775303	0.373684	0.328781	-0.0497072	0.741423
TC0100007645.hg.1	TINAGL1	tubulointerstitial nephritis antigen-like 1	64129	ENSG00000142910	3.29535	3.1685	3.18439	3.33262	3.32805	3.28873	0.324327	0.545508	0.181948	0.278146	0.0165746	0.861109	0.128413	0.742704	0.01335	0.031015	0.691892	0.03765	0.915311	-0.0718078	0.363238	0.0442683	0.704396	-0.0797855	-0.951604	-0.439584	-0.691442	-2.09466
TC0100007646.hg.1	HCRTR1	hypocretin (orexin) receptor 1	3061	ENSG00000121764	3.6988	3.51819	3.61874	3.70609	3.52416	3.69184	0.208254	0.422591	0.280158	0.0334604	0.117599	0.273043	-0.0528533	0.840147	-0.33933	-0.246295	0.20138	-0.20769	0.268588	-0.0944919	0.374207	-0.0292453	0.855541	-0.0414978	-0.218983	-0.392139	-0.881306	-0.779576
TC0100007659.hg.1	KHDRBS1	KH domain containing, RNA binding, signal transduction associated 1	10657	ENSG00000121774	11.7705	11.6253	11.5984	11.581	11.4545	11.7927	0.0659114	0.204886	-0.13587	0.244134	0.0138608	0.934601	0.142033	0.597368	-0.00621	0.2601	0.346422	-0.00012	0.999742	-0.16576	0.340948	-0.0663761	0.748845	0.488211	-0.485749	-1.0383	0.124216	0.742887
TC0100007660.hg.1	TMEM39B	transmembrane protein 39B	55116	ENSG00000121775	6.08554	6.03598	5.6725	6.18158	5.87426	6.16872	0.192153	0.402577	0.15109	0.711419	-0.0278492	0.912475	0.58543	0.358884	-1.95644	-0.677135	0.326895	-0.461415	0.454249	0.341967	0.177668	0.100057	0.697336	0.162193	0.121348	0.412107	-0.256859	1.15271
TC0100007661.hg.1	MIR5585	microRNA 5585	100847018	ENSG00000266203	3.96559	4.00833	3.86502	3.9671	4.10424	3.83697	0.329898	0.550784	-0.170997	0.215062	-0.0107454	0.943998	-0.153753	0.519195	0.62306	0.154655	0.654745	0.3369	0.0573328	-0.254491	0.264345	0.313411	0.282252
TC0100007662.hg.1	KPNA6	karyopherin alpha 6 (importin alpha 7)	23633	ENSG00000025800	11.3088	11.3958	11.2035	11.5139	11.2578	11.4431	0.0731663	0.219533	0.101292	0.550326	-0.01439	0.901674	0.18457	0.292089	0.19223	-0.16134	0.730775	-0.214955	0.596343	0.00582472	0.954522	0.335234	0.05414	-0.300224	-0.288361	-0.813464	-0.348196	0.612259
TC0100007668.hg.1	TXLNA	taxilin alpha	200081	ENSG00000084652	7.73584	7.79853	7.55987	7.64025	7.96516	7.69464	0.196619	0.408362	0.09648	0.565666	0.0174562	0.866608	0.107677	0.681135	0.00924	0.33736	0.342723	0.2357	0.321444	0.224623	0.156955	0.0427008	0.812283	-0.879584	-0.268484	0.184656	-0.0464689	2.68991
TC0100007669.hg.1	CCDC28B	coiled-coil domain containing 28B	79140	ENSG00000160050	3.94192	4.07896	3.96829	4.00317	4.0149	3.97925	0.870474	0.92747	-0.115085	0.685873	0.199552	0.184446	0.333033	0.165905	-0.94348	-0.366355	0.358925	0.355745	0.351061	-0.391327	0.109863	0.156685	0.515423	0.434464	0.29632	-0.0992395	0.105568	-1.42266
TC0100007670.hg.1	IQCC	IQ motif containing C	55721	ENSG00000160051	4.32758	4.25636	4.18148	4.28545	4.35621	4.41929	0.321368	0.542652	0.284232	0.175107	-0.00671462	0.956053	-0.10404	0.6455	-0.68682	-0.110045	0.33071	0.16789	0.724873	-0.0724603	0.598628	-0.0114186	0.959295	0.967545	1.72148	0.0717998	-0.205905	0.389683
TC0100007671.hg.1	DCDC2B	doublecortin domain containing 2B	149069	ENSG00000222046	3.78806	3.74543	3.70331	3.73421	3.77975	3.72575	0.871324	0.927857	-0.110088	0.317787	-0.111102	0.147277	-0.0892967	0.35162	-0.08795	-0.24939	0.356402	0.064615	0.727095	-0.297984	0.0651182	-0.0357828	0.68771	-0.185449	-0.118873	0.585504	0.933032	-1.04428
TC0100007672.hg.1	EIF3I	eukaryotic translation initiation factor 3, subunit I	8668	ENSG00000084623	9.61444	9.3689	9.5621	9.8384	9.08382	10.0987	0.000712732	0.0066552	-0.21872	0.0059717	0.115833	0.670895	0.00169333	0.997215	-1.1741	-0.1497	0.630972	-0.2382	0.490498	-0.292542	0.300088	0.313839	0.391023	-0.424726	0.251127	0.148833	-0.422246	3.69611
TC0100007675.hg.1	FAM167B	family with sequence similarity 167, member B	84734	ENSG00000183615	3.43275	3.39345	3.43543	3.473	3.47892	3.46464	0.892469	0.939743	0.100403	0.427224	0.0686631	0.381413	-0.000403333	0.998742	-0.04698	0.050555	0.326966	0.07558	0.792958	-0.0343981	0.755475	0.0668242	0.492337	1.83831	-0.263978	2.23604	-1.0102	-1.0102
TC0100007676.hg.1	LCK	LCK proto-oncogene, Src family tyrosine kinase	3932	ENSG00000182866	7.20987	6.57072	6.81598	7.2764	6.44341	6.61251	0.0936744	0.257918	0.024805	0.968273	0.446999	0.242105	1.07083	0.0567635	0.66616	0.385	0.812044	-0.81277	0.542694	-0.344701	0.475027	-0.0552153	0.918527	-1.00272	-1.04295	-1.01069	-1.05917	-1.09553
TC0100007678.hg.1	HDAC1	histone deacetylase 1	3065	ENSG00000116478	11.2554	11.3188	11.4981	11.1694	11.3176	11.3684	0.0891494	0.249674	-0.32822	0.222729	0.150818	0.222467	0.322467	0.222247	-0.37467	0.209805	0.564066	-0.143815	0.728318	0.248181	0.213792	0.427371	0.209354	0.12503	0.0463279	0.576698	-0.482194	-0.899593
TC0100007690.hg.1	RBBP4	retinoblastoma binding protein 4	5928	ENSG00000162521	10.6527	10.5091	10.8125	10.7904	10.4846	10.4319	0.14306	0.33673	-0.16662	0.714918	0.136526	0.657648	0.205023	0.581912	-1.12628	0.3265	0.384368	-0.71302	0.369238	-0.207012	0.314882	0.312142	0.474434	-0.370542	0.0161254	0.0920718	0.20394	3.35109
TC0100007693.hg.1	S100PBP	S100P binding protein	64766	ENSG00000116497	9.56899	9.34537	9.6488	9.45143	9.93175	9.05537	0.00392095	0.0261343	-0.0467525	0.923393	0.302215	0.113402	0.64917	0.178033	0.53527	0.939865	0.169903	-0.05658	0.926531	0.0302947	0.892491	0.283998	0.368008	0.195849	0.949933	-0.760308	0.138022	1.46812
TC0100007694.hg.1	HPCA	hippocalcin	3208	ENSG00000121905	4.32142	4.26984	4.27959	4.26351	4.23072	4.36739	0.709314	0.832773	-0.22468	0.237003	0.0768692	0.496821	0.04288	0.374314	0.2237	0.221215	0.408325	0.047365	0.868148	-0.310173	0.284994	0.214865	0.152739	-0.185695	-0.185695	-0.185695	-0.185695	-0.185695
TC0100007705.hg.1	AZIN2	antizyme inhibitor 2	113451	ENSG00000142920	4.73578	3.82882	3.75476	3.77737	3.84576	3.88201	2.98586e-12	3.29805e-10	-0.0401325	0.709289	0.220907	0.132693	0.72166	0.00602826	-0.0077	0.263305	0.533226	0.11001	0.662208	0.00147972	0.994966	-0.294237	0.165946	-0.380549	-0.358435	-0.388946	-0.359835	-0.335249	5	395
TC0100007716.hg.1	ZNF362	zinc finger protein 362	149076	ENSG00000160094	6.24747	6.34803	5.97963	6.01716	5.87092	6.30993	0.0346475	0.132063	0.116568	0.452066	-0.0605585	0.771918	0.18791	0.465192	0.28054	-0.29575	0.585594	-0.268595	0.409966	-0.0296128	0.914628	0.452129	0.0694892	0.139369	-0.828887	-1.04249	-0.342642	-1.80749
TC0100007721.hg.1	LOC101929464; RP11-415J8.5; skubu	uncharacterized LOC101929464; putative novel transcript; Transcript Identified by AceView	101929464	ENSG00000233246	3.71605	3.62594	3.80278	3.70753	3.72207	3.76351	0.59077	0.755405	0.0458425	0.821309	-0.0206885	0.7569	0.30374	0.274386	-0.59815	0.03553	0.924374	0.295635	0.23985	-0.192755	0.037857	-0.161041	0.342806
TC0100007725.hg.1	ZSCAN20	zinc finger and SCAN domain containing 20	7579	ENSG00000121903	4.25586	4.18907	4.26739	4.27213	4.44435	4.36724	0.299168	0.520581	-0.00367	0.98564	0.107263	0.356204	0.161747	0.0485972	-0.27126	-0.556155	0.330867	0.079035	0.815506	-0.243401	0.0966362	0.237729	0.118008	-1.05917	0.678653	0.199727	0.539862	-1.3172
TC0100007734.hg.1	HMGB4	high mobility group box 4	127540	ENSG00000176256	3.37619	3.33856	3.43659	3.36878	3.22481	3.3925	0.73143	0.846702	-0.104663	0.5345	-0.158235	0.220243	-0.01726	0.936009	0.74566	-0.06668	0.791619	-0.421705	0.289428	0.0307019	0.827605	0.0593339	0.675121
TC0100007739.hg.1	C1orf94	chromosome 1 open reading frame 94	84970	ENSG00000142698	3.44393	3.35995	3.48498	3.48642	3.53899	3.4922	0.436977	0.642487	0.07721	0.745735	-0.0105923	0.92507	0.233617	0.337614	0.17895	0.031875	0.868216	0.150285	0.720944	-0.195193	0.21053	0.149989	0.228214
TC0100007746.hg.1	GJB4	gap junction protein beta 4	127534	ENSG00000189433	3.63327	3.65604	3.61007	3.73006	3.58435	3.76354	0.143438	0.337244	0.154518	0.0996882	-0.0476423	0.577347	0.09971	0.703113	0.07283	-0.351565	0.151054	-0.13356	0.316977	-0.0117117	0.889776	0.0413678	0.832792
TC0100007748.hg.1	GJA4	gap junction protein alpha 4	2701	ENSG00000187513	4.06503	4.00529	3.95257	4.03729	4.08404	4.13485	0.524641	0.708925	0.240015	0.144492	0.0580446	0.622848	-0.0684133	0.617268	-0.3276	0.04485	0.66995	-0.19892	0.481911	-0.0820769	0.600518	-0.108387	0.439959	-0.185695	-0.185695	-0.185695	-0.185695	-0.185695
TC0100007760.hg.1	ZMYM1	zinc finger, MYM-type 1	79830	ENSG00000197056	7.57608	7.82467	7.72164	7.51765	7.60525	7.4886	0.188884	0.398492	-0.232228	0.2713	0.109508	0.397364	0.104587	0.740047	-0.13625	0.19433	0.775128	0.567065	0.268484	0.224967	0.188732	0.289787	0.342971	-0.599176	-0.773311	0.989989	-0.503061	-2.13049
TC0100007765.hg.1	ZMYM4	zinc finger, MYM-type 4	9202	ENSG00000146463	10.936	10.7445	10.8999	11.0164	11.0557	11.0073	0.0880663	0.247709	0.111455	0.345034	-0.0379177	0.678466	0.234077	0.271525	-0.33752	-0.02481	0.951755	-0.0363	0.769281	0.221715	0.274826	0.279121	0.165877	0.888837	-0.631012	-0.140965	-0.36686	-0.582346
TC0100007777.hg.1	NCDN	neurochondrin	23154	ENSG00000020129	4.58055	4.56941	4.55891	4.50034	4.54155	4.56562	0.678161	0.813197	-0.135307	0.564852	-0.0505238	0.645388	0.173893	0.588887	-0.04596	0.33337	0.40707	-0.164585	0.361072	0.0427928	0.794598	0.182451	0.296603	-0.708635	-0.391224	0.0238823	-0.973549	0.468784
TC0100007778.hg.1	TFAP2E	transcription factor AP-2 epsilon (activating enhancer binding protein 2 epsilon)	339488	ENSG00000116819	3.59525	3.62482	3.74401	3.66314	3.60353	3.71742	0.381015	0.595788	0.0688225	0.715858	0.00239769	0.980207	-0.0516333	0.770734	0.51405	0.24882	0.427298	-0.287235	0.116225	0.0197519	0.904376	-0.181445	0.074106	-0.752786	-0.582275	0.24364	-0.901984	-0.68618
TC0100007784.hg.1	AGO4	argonaute RISC catalytic component 4	192670	ENSG00000134698	8.11937	7.92707	7.83071	8.09176	8.70307	7.43662	2.92966e-06	6.21215e-05	0.643522	0.00401228	0.0633785	0.783573	0.147583	0.360494	0.07811	0.41347	0.543015	0.678855	0.326799	0.190911	0.495674	0.203772	0.45706	-0.389984	-0.491756	-0.486366	-0.289445	-0.504728
TC0100007786.hg.1	AGO1	argonaute RISC catalytic component 1	26523	ENSG00000092847	10.0469	9.88479	9.55884	9.82817	9.68078	9.84302	0.175792	0.381923	0.282347	0.127273	0.0944969	0.579337	0.37124	0.199681	0.30218	0.100615	0.691493	0.05224	0.843948	0.165818	0.535181	0.378372	0.128724	-0.453876	-0.505229	-0.217266	-0.559831	-0.116837
TC0100007789.hg.1	AGO3	argonaute RISC catalytic component 3	192669	ENSG00000126070	10.8876	10.9135	11.0082	10.9134	11.1209	10.3566	1.50791e-05	0.000256675	-0.031945	0.834223	0.210038	0.153424	0.0531267	0.868997	0.62531	0.41473	0.241375	0.37763	0.450819	0.472192	0.0220016	0.0177481	0.913621	-0.679703	-0.474043	-0.40761	-1.41834	0.24334
TC0100007791.hg.1	ADPRHL2	ADP-ribosylhydrolase like 2	54936	ENSG00000116863	4.48164	4.14238	4.35233	4.37096	4.32616	4.42701	0.0377201	0.140161	0.075835	0.635815	-0.126662	0.305531	0.0591133	0.874019	0.08222	0.07014	0.252402	-0.0836	0.81664	-0.18292	0.19673	0.0332372	0.862255	-0.721968	-0.427601	-0.267268	-0.465139	0.275234
TC0100007794.hg.1	MAP7D1	MAP7 domain containing 1	55700	ENSG00000116871	8.53363	8.28153	8.2465	8.42506	8.55848	8.62737	0.0152321	0.0733819	0.548388	0.00613168	-0.0317977	0.850323	-0.03979	0.292764	0.07739	0.23861	0.634921	0.288915	0.423953	-0.35748	0.172288	-0.0946056	0.608603	-1.07671	-0.942922	-0.995209	-0.979061	-0.663293
TC0100007798.hg.1	THRAP3	thyroid hormone receptor associated protein 3	9967	ENSG00000054118	12.15	12.2407	12.2022	12.364	12.9102	12.5402	0.000270084	0.00297814	0.240847	0.163374	-0.0775231	0.550463	-0.140663	0.49208	-0.73044	0.168245	0.646498	0.14613	0.386623	0.191102	0.312267	0.168399	0.535106	1.17103	-0.00544904	-0.0194403	-0.0281621	-0.109808
TC0100007827.hg.1	MIR4255	microRNA 4255	100422898	ENSG00000264698	3.87011	3.82516	3.94894	3.81925	3.84842	3.88094	0.900999	0.944527	-0.146945	0.56275	0.0400892	0.671075	0.177873	0.110855	0.12349	0.36589	0.432772	-0.35764	0.150282	-0.228075	0.239584	0.108947	0.37328
TC0100007838.hg.1	DNALI1	dynein, axonemal, light intermediate chain 1	7802	ENSG00000163879	5.74999	5.87947	6.05566	5.86543	6.14842	5.89906	0.00700949	0.0410234	-0.261977	0.0411817	-0.0809692	0.314282	0.0750267	0.469484	-0.19652	0.098525	0.649076	0.20216	0.378025	-0.190228	0.100563	-0.0159386	0.933546	-0.171153	-0.232369	-0.22992	-0.0976929	-0.178499
TC0100007841.hg.1	CDCA8	cell division cycle associated 8	55143	ENSG00000134690	3.88067	3.90993	4.00743	4.16905	4.0152	3.69963	0.00333666	0.0230686	-0.384472	0.0780115	0.220639	0.231214	-0.782277	0.491414	0.82465	-0.31109	0.624092	-0.284985	0.377861	-0.216234	0.493679	-0.184469	0.587589	-0.614881	-0.428569	0.215781	0.522704	4.5662
TC0100007845.hg.1	MANEAL	mannosidase, endo-alpha-like	149175	ENSG00000185090	5.25396	5.33152	5.05838	5.21692	5.0323	5.66753	1.98005e-05	0.000324083	0.12444	0.767109	-0.217388	0.215917	0.16453	0.522312	0.65232	-0.01115	0.981816	-0.13357	0.831238	-0.120758	0.711091	-0.0381489	0.832458	-0.0644803	-0.172162	0.105325	3.1701	1.25047
TC0100007846.hg.1	C1orf122	chromosome 1 open reading frame 122	127687	ENSG00000197982	4.59176	4.57736	4.50604	4.67194	4.65279	4.58047	0.387665	0.601748	0.10724	0.0587828	0.0213262	0.808022	0.108803	0.592342	-0.23266	0.13485	0.529558	0.162	0.589755	0.0244431	0.855988	-0.00719194	0.968229	-0.333914	-0.493297	-0.665961	0.355722	3.29715
TC0100007858.hg.1	UTP11L	UTP11-like, U3 small nucleolar ribonucleoprotein (yeast)	51118	ENSG00000183520	6.54722	6.3719	6.71793	6.72268	6.01369	6.95302	0.00638583	0.0380977	-0.508572	0.0265273	-0.0964338	0.787687	0.109147	0.827208	0.30273	0.29864	0.612761	-0.101365	0.857025	-0.525547	0.173832	0.344679	0.359287	-0.572308	-0.502792	0.105394	-0.425527	2.03799
TC0100007884.hg.1	AKIRIN1	akirin 1	79647	ENSG00000174574	8.18966	8.19387	8.29033	8.23113	8.16598	8.34217	0.598867	0.760621	0.043725	0.89819	0.113198	0.371279	0.307013	0.512718	0.01998	0.70866	0.394587	-0.20214	0.337169	-0.100598	0.656586	0.198148	0.497221	-1.19793	-0.367127	-1.06138	-0.575823	-1.08267
TC0100007886.hg.1	NDUFS5	NADH dehydrogenase (ubiquinone) Fe-S protein 5, 15kDa (NADH-coenzyme Q reductase)	4725	ENSG00000168653	10.0046	9.84765	10.2389	10.2382	9.71854	10.5964	0.000110315	0.00140126	-0.40484	0.40084	-0.175973	0.531737	-0.464087	0.421704	-0.80984	0.1683	0.807118	-1.20307	0.269652	-0.594575	0.02915	-0.212652	0.570484	-0.966258	-1.01931	-1.15468	-0.0311848	2.04779
TC0100007909.hg.1	BMP8A	bone morphogenetic protein 8a	353500	ENSG00000183682	3.67852	3.78516	3.82785	3.68471	3.52189	3.37976	0.0334617	0.128947	-0.51797	0.246834	0.181068	0.279617	-0.418097	0.0829385	0.06698	-0.08213	0.953826	-0.2068	0.569971	-0.307694	0.180817	0.0320528	0.955905	-0.466887	0.235934	0.735964	2.7472	0.122038
TC0100007910.hg.1	OXCT2P1	3-oxoacid CoA-transferase 2 pseudogene 1	192217	ENSG00000237624	3.63641	3.56149	3.82923	3.53343	3.53408	3.35152	1.27176e-06	2.99932e-05	-0.457342	0.0105699	0.0314346	0.639592	-0.186333	0.406463	-0.27873	-0.058615	0.878592	-0.17249	0.413876	-0.173234	0.10289	-0.0331008	0.749372	-0.301138	0.18903	-0.301138	4.48384	2.38645
TC0100007913.hg.1	LOC101929516; RP11-69E11.8	uncharacterized LOC101929516; novel transcript	101929516	ENSG00000228060	5.25538	5.07742	5.20712	5.12738	5.09599	5.09493	0.526022	0.709965	-0.317715	0.32114	0.0382723	0.84268	-0.59155	0.0131581	-0.4076	-0.249685	0.3792	-0.082525	0.882216	-0.180599	0.580999	-0.398905	0.191735	-0.272314	-0.547038	0.235186	-0.208157	-0.264911
TC0100007920.hg.1	PPIE	peptidylprolyl isomerase E (cyclophilin E)	10450	ENSG00000084072	9.23061	9.10196	9.16187	9.00599	8.96516	9.51152	0.00954528	0.0518911	-0.47855	0.0652284	-0.0525485	0.708573	-0.233523	0.548222	-0.24665	-0.6611	0.116941	-0.11094	0.763904	0.239212	0.322422	0.106419	0.717485	-0.371175	0.162718	0.876099	-0.305659	1.81057
TC0100007936.hg.1	MFSD2A	major facilitator superfamily domain containing 2A	84879	ENSG00000168389	6.12848	6.03062	6.07453	5.99037	6.11952	5.85431	0.181495	0.389088	0.1067	0.737398	0.000883846	0.994962	0.179737	0.224186	0.61204	-0.43331	0.410149	0.31921	0.332011	-0.146576	0.499435	-0.0324817	0.876023	-0.342619	-0.218193	-0.157478	-0.0354175	0.637887
TC0100007940.hg.1	CAP1	CAP, adenylate cyclase-associated protein 1 (yeast)	10487	ENSG00000131236	15.9923	15.6424	15.654	16.0379	15.2634	15.95	4.72774e-05	0.000684284	0.293532	0.142731	0.176302	0.352693	0.123093	0.229954	-0.03849	-0.257695	0.404983	-0.24749	0.536377	0.0029125	0.991377	0.0210369	0.884434	-0.845487	-0.822376	-0.715074	-0.646437	-0.761136
TC0100007943.hg.1	RLF	rearranged L-myc fusion	6018	ENSG00000117000	10.6228	10.5522	10.9486	10.76	11.0108	10.5096	0.0747551	0.222643	0.153372	0.248549	0.151282	0.29094	0.397287	0.0737439	0.44726	0.363955	0.558069	0.36631	0.262798	0.122268	0.525177	0.226327	0.484417	0.671933	0.253887	-0.812994	-1.40967	-1.26594
TC0100007948.hg.1	TMCO2	transmembrane and coiled-coil domains 2	127391	ENSG00000188800	3.30303	3.30171	3.18176	3.35482	3.37878	3.42666	0.332699	0.553309	0.142767	0.48211	-0.0456685	0.723705	0.0108633	0.939292	0.02727	-0.04427	0.87556	-0.426165	0.294871	0.0263975	0.885041	-0.0741886	0.608835	0.255993	-0.659779	-0.0384176	-0.379314	-0.246055
TC0100007949.hg.1	ZMPSTE24	zinc metallopeptidase STE24	10269	ENSG00000084073	8.57823	8.26312	8.82035	8.64721	7.76612	8.62715	0.0149142	0.0722529	-0.0338725	0.904749	0.0237754	0.94284	0.22665	0.676023	-0.35051	0.323235	0.467588	-0.537	0.411494	-0.641128	0.154629	-0.115315	0.84442	-0.680617	-0.669453	-0.751119	-0.123719	3.35455
TC0100007954.hg.1	SMAP2	small ArfGAP2	64744	ENSG00000084070	16.4077	16.1952	16.0285	16.1079	15.8186	16.3499	0.00665124	0.0393787	0.21302	0.0422803	-0.0791362	0.580929	0.376117	0.0273241	-0.24944	0.706855	0.177669	0.684235	0.244079	0.578394	0.0245378	0.595989	0.0260417	0.320565	-0.160753	0.247645	0.12026	-0.478069
TC0100007958.hg.1	ZFP69B	ZFP69 zinc finger protein B	65243	ENSG00000187801	5.04504	4.99589	5.00655	4.87635	4.94935	5.1835	0.228293	0.44577	-0.39689	0.594658	0.180891	0.380348	0.39555	0.223514	-0.41964	0.98223	0.376201	-0.16137	0.867581	0.125562	0.577503	-0.01516	0.961004	-0.812252	-0.700973	0.269572	-0.765806	-0.161997
TC0100007961.hg.1	ZFP69	ZFP69 zinc finger protein	339559	ENSG00000187815	5.30166	5.41348	5.26727	5.10207	5.15067	5.45833	0.148073	0.343899	-0.208012	0.471529	-0.178055	0.349578	-0.0621	0.821638	-0.32028	-0.82282	0.302919	-0.012105	0.975062	0.237229	0.542107	0.268515	0.29178	0.480836	-0.147339	-0.162266	-0.360048	-0.881868
TC0100007963.hg.1	EXO5	exonuclease 5	64789	ENSG00000164002	4.05184	3.91749	4.2168	4.04219	4.05285	4.1	0.312065	0.533254	-0.241558	0.253774	0.0423915	0.730287	0.140703	0.270788	0.5865	0.984335	0.0415764	0.49722	0.408485	0.0910842	0.722202	0.242944	0.165918	0.181738	-0.695931	-0.631803	0.709652	-1.51451
TC0100007964.hg.1	ZNF684	zinc finger protein 684	127396	ENSG00000117010	5.81166	5.42701	5.8341	5.69051	5.77684	5.77539	0.0604739	0.193325	-0.23741	0.366377	0.324708	0.058138	0.297987	0.490437	0.74735	0.20171	0.180849	0.37982	0.559185	0.293923	0.209029	0.0446794	0.838466	0.705672	0.675414	-0.34066	0.0112078	-1.1176
TC0100007968.hg.1	NFYC	nuclear transcription factor Y subunit gamma	4802	ENSG00000066136	11.7667	11.8009	11.7215	11.8067	11.7074	11.8587	0.99608	0.997484	-0.191007	0.500184	0.100932	0.744414	1.00942	0.147869	-0.64022	0.03208	0.954715	-0.578235	0.414941	0.0564397	0.86962	0.0895647	0.834303	-0.00520181	0.378548	0.633938	-0.00742998	-0.00907458
TC0100007969.hg.1	MIR30E	microRNA 30e	407034	ENSG00000198974	6.61928	6.44665	6.5921	6.48696	6.15871	6.86818	0.0363583	0.136498	-0.0383075	0.825221	0.199652	0.408541	0.180577	0.646086	0.20099	0.094675	0.927573	0.58408	0.525841	0.295139	0.574664	0.23958	0.468369
TC0100007970.hg.1	MIR30C1	microRNA 30c-1	407031	ENSG00000207962	3.97895	3.83904	3.84813	3.91601	4.11756	3.89769	0.418474	0.627011	0.398285	0.257618	-0.000397692	0.997089	-0.26366	0.100261	0.41291	-0.165555	0.601449	0.182585	0.755229	-0.069655	0.707476	0.154288	0.151675	-0.367014	1.02579	-0.367014	0.95393	-0.367014
TC0100007971.hg.1	KCNQ4	potassium channel, voltage gated KQT-like subfamily Q, member 4	9132	ENSG00000117013	3.57065	3.52713	3.50434	3.59712	3.53285	3.59609	0.78466	0.878057	0.035905	0.717187	-0.0919246	0.428275	0.07137	0.74742	-0.00759	0.218335	0.335054	0.005905	0.974261	0.0515472	0.741555	0.0484122	0.804451	-0.376672	1.47715	-0.892926	-0.892926	-0.435337
TC0100007980.hg.1	CTPS1	CTP synthase 1	1503	ENSG00000171793	6.06861	6.25894	6.24802	6.18654	6.3017	6.114	0.635259	0.785271	-0.390427	0.280168	0.0462708	0.772166	0.270143	0.637097	-0.14571	0.269655	0.620789	-0.01892	0.958081	-0.0630231	0.781726	-0.12498	0.569689	-0.614258	-0.436247	0.187403	-0.218483	1.11694
TC0100007982.hg.1	SLFNL1-AS1	SLFNL1 antisense RNA 1	100507178	ENSG00000281207	4.66219	4.66188	4.86053	4.71056	5.04908	4.63707	0.124673	0.308985	0.31693	0.136448	-0.140856	0.270149	-0.199243	0.492838	0.36539	-0.143145	0.812373	-0.041405	0.959008	0.0609725	0.585056	-0.548441	0.0494377	0.254905	-0.363442	-0.64685	0.304287	-1.10846
TC0100007991.hg.1	FOXO6	forkhead box O6	100132074	ENSG00000204060; ENSG00000281518	3.67626	3.76565	3.58628	3.64462	3.70553	3.73159	0.268152	0.489194	0.18835	0.165058	-0.0462877	0.465831	0.154093	0.547854	0.17361	-0.247035	0.109898	-0.077295	0.726554	-0.0170944	0.904769	-0.0434119	0.720591
TC0100008017.hg.1	RIMKLA	ribosomal modification protein rimK-like family member A	284716	ENSG00000177181	3.27006	3.1333	3.34223	3.27579	3.18433	3.18527	0.061864	0.19634	-0.162398	0.108638	-0.0405131	0.615041	-0.0489833	0.508581	0.68634	-0.00837	0.880499	-0.165155	0.364757	0.277237	0.132838	0.135032	0.083513	0.96159	-0.115484	-0.266947	0.305248	-0.502557
TC0100008023.hg.1	PPIH	peptidylprolyl isomerase H (cyclophilin H)	10465	ENSG00000171960	8.16384	8.11446	7.97436	7.98376	8.05342	8.05614	0.642651	0.790216	-0.159142	0.245591	0.00666769	0.968507	-0.13787	0.754127	-0.74401	0.28501	0.517361	0.187615	0.795835	0.407634	0.00288985	0.424126	0.12366	0.368394	0.419545	1.14445	0.641331	0.21636
TC0100008025.hg.1	YBX1	Y box binding protein 1	4904	ENSG00000065978	16.6834	16.5153	16.685	16.7298	16.6915	16.9872	0.000132042	0.00163159	0.190562	0.480003	-0.0740477	0.481355	-0.288897	0.452662	-0.20758	-0.16839	0.511974	0.082325	0.871396	-0.116082	0.346136	-0.14769	0.272654	-0.174159	0.0764111	0.508512	0.0737846	2.17219
TC0100008033.hg.1	ERMAP	erythroblast membrane-associated protein (Scianna blood group)	114625	ENSG00000164010	5.80487	5.33566	5.27547	5.54809	5.60456	5.81518	0.0686529	0.210494	-0.154408	0.162525	0.144679	0.365527	0.314317	0.319427	-1.03942	-0.199015	0.712995	-0.20957	0.762077	0.370281	0.184974	0.173455	0.438345	-0.717049	-0.513311	-0.447749	-0.350462	-0.297354
TC0100008034.hg.1	ZNF691	zinc finger protein 691	51058	ENSG00000164011	5.20934	5.11081	4.88223	5.05193	4.9758	5.10998	0.0356201	0.134523	0.14123	0.45057	0.118069	0.217746	0.0658233	0.691948	0.05706	0.172915	0.522114	0.142225	0.721466	-0.104277	0.446002	0.209862	0.230923	1.19276	1.9422	2.0411	1.16331	1.1277
TC0100008035.hg.1	LOC339539	uncharacterized LOC339539	339539		3.32362	3.43507	3.42313	3.42257	3.35195	3.3303	0.308102	0.529342	-0.0687875	0.760481	-0.08334	0.447271	0.199077	0.235891	0.49303	-0.15805	0.721252	0.228465	0.36598	-0.154294	0.218223	0.218564	0.362695
TC0100008044.hg.1	SLC2A1-AS1	SLC2A1 antisense RNA 1	440584	ENSG00000227533	4.05772	4.15128	4.26645	4.15085	3.74145	4.15876	0.480018	0.676232	-0.191875	0.66059	0.0623338	0.654368	-0.100217	0.771022	-1.01942	-1.2506	0.0024551	-0.246555	0.743029	0.0656406	0.778581	0.49409	0.405418	2.48563	1.50824	0.068308	0.122244	-0.971191
TC0100008054.hg.1	TMEM125	transmembrane protein 125	128218	ENSG00000179178	3.39143	3.33462	3.20994	3.44715	3.33202	3.44012	0.241174	0.46046	0.21618	0.381062	-0.118045	0.321912	0.13505	0.693729	0.06155	0.03057	0.93321	-0.53009	0.498151	-0.205882	0.239028	0.199707	0.280275	-0.343225	-0.343225	-0.343225	-0.343225	1.50122
TC0100008055.hg.1	TIE1	tyrosine kinase with immunoglobulin-like and EGF-like domains 1	7075	ENSG00000066056	4.36882	4.44722	4.37401	4.35955	4.41483	4.41299	0.89224	0.939619	-0.101273	0.422417	0.202132	0.105691	-0.15242	0.266347	0.40454	0.020955	0.906177	-0.00603	0.97021	0.0111286	0.932125	0.208878	0.292672	-0.236872	-0.243888	-0.25792	-0.0305127	-0.243888
TC0100008056.hg.1	MPL	MPL proto-oncogene, thrombopoietin receptor	4352	ENSG00000117400	3.12909	3.10189	3.44023	3.58181	2.98434	3.2515	0.0557418	0.182788	0.122923	0.462541	0.180068	0.671548	0.474433	0.366181	0.9469	-0.047955	0.906023	-0.14128	0.426216	-0.277111	0.437302	-0.306842	0.555331	-0.113251	-0.10969	-0.139642	-0.19609	-0.19609
TC0100008057.hg.1	CDC20	cell division cycle 20	991	ENSG00000117399	3.73982	3.79025	4.13054	4.33092	4.03317	3.47814	0.000104289	0.00133722	-0.594148	0.411853	0.387119	0.214377	-1.35223	0.446822	-0.5942	-0.541045	0.789845	0.01117	0.970925	-0.506451	0.164876	-0.766789	0.342275	-0.205344	-0.221235	-0.0341786	0.250802	5.13129
TC0100008061.hg.1	SZT2	seizure threshold 2 homolog (mouse)	23334	ENSG00000198198	8.50746	8.45225	7.99775	8.27903	8.46405	8.19994	0.00185822	0.0144624	0.261962	0.0946496	0.0731085	0.588493	0.309307	0.0166197	0.57015	0.057835	0.561646	0.11501	0.710528	0.223782	0.407412	0.288012	0.102502	0.930001	1.05177	1.1605	-0.715324	-1.16121
TC0100008063.hg.1	MIR6735	microRNA 6735	102465440	ENSG00000274975	4.96475	5.14408	4.97365	5.07902	5.10677	5.15917	0.143289	0.337062	0.137805	0.18791	0.0947654	0.358397	0.0913867	0.456097	0.12971	-0.20078	0.440715	0.03084	0.899348	-0.276829	0.2648	-0.143161	0.0599249
TC0100008066.hg.1	PTPRF	protein tyrosine phosphatase, receptor type, F	5792	ENSG00000142949	3.82976	3.75954	3.72206	3.69172	3.63288	3.77383	0.391594	0.6048	0.03518	0.664141	0.120102	0.272502	0.58077	0.1269	0.59119	0.096955	0.537389	0.268975	0.0217446	-0.124059	0.573222	0.0526775	0.649685	0.0955108	-0.202318	2.60919	-0.929022	3.08572
TC0100008073.hg.1	KDM4A	lysine (K)-specific demethylase 4A	9682	ENSG00000066135	7.83264	7.83848	7.75514	8.00248	8.18228	8.04546	0.289414	0.510846	0.119673	0.696531	0.144792	0.340792	0.975447	0.0709686	-0.154	0.3725	0.480721	-0.197175	0.449796	0.0993978	0.663208	0.0827472	0.654331	-0.682125	-0.324521	-0.580299	-0.280716	1.81278
TC0100008078.hg.1	ARTN	artemin	9048	ENSG00000117407	4.49278	4.40626	4.41738	4.48388	4.46423	4.39716	0.442757	0.64701	-0.08777	0.481078	-0.0184631	0.767804	0.143837	0.501008	0.30624	0.28325	0.118311	0.08512	0.721575	-0.0924758	0.444895	0.0838519	0.549101
TC0100008079.hg.1	IPO13	importin 13	9670	ENSG00000117408	5.8445	5.87524	5.73499	5.95161	5.70176	5.78107	0.691929	0.821861	-0.08276	0.64106	0.213356	0.343461	0.61871	0.355781	-0.62408	-0.022565	0.961793	0.065845	0.836644	-0.276468	0.434628	0.41452	0.163561	0.259867	0.844045	0.26941	-0.0171119	1.94401
TC0100008080.hg.1	DPH2	DPH2 homolog	1802	ENSG00000132768	8.13822	8.11523	8.14578	8.03428	8.27676	7.95214	0.45878	0.660045	-0.190595	0.683759	0.155603	0.278419	0.403723	0.0724193	-0.53481	-0.171095	0.684454	0.568945	0.464784	0.274373	0.441629	0.520885	0.142425	0.0798761	1.40786	0.92335	0.978924	1.17047
TC0100008081.hg.1	ATP6V0B	ATPase, H+ transporting, lysosomal 21kDa, V0 subunit b	533	ENSG00000117410	10.6337	9.87519	9.39128	9.57863	9.38588	10.0154	3.84642e-06	7.88392e-05	-0.575433	0.267951	0.661057	0.0596667	-0.34417	0.0868458	-0.03617	-0.307205	0.655794	-0.31983	0.79586	0.126121	0.688725	0.1541	0.708226	-0.278012	-0.00601619	-0.16856	-0.187351	0.24045
TC0100008082.hg.1	B4GALT2	UDP-Gal:betaGlcNAc beta 1,4- galactosyltransferase, polypeptide 2	8704	ENSG00000117411	6.06754	6.15211	6.02439	6.23147	6.08376	6.03029	0.324304	0.545478	-0.0557325	0.822518	0.0242069	0.909554	-0.243127	0.18517	0.04919	0.52491	0.456242	-0.132615	0.701859	-0.445809	0.300349	-0.18609	0.496361	-0.284794	-0.200429	-0.0273158	0.711702	5.04665
TC0100008084.hg.1	CCDC24	coiled-coil domain containing 24	149473	ENSG00000159214	4.60208	4.61959	4.70278	4.58161	4.70796	4.9159	0.00234481	0.0174205	-0.16969	0.344552	0.149705	0.171151	0.285503	0.00283303	-0.287	0.22136	0.515505	0.61591	0.00723978	-0.1105	0.511804	-0.212665	0.141187	0.115514	4.46765	1.54856	0.207627	-0.0365135
TC0100008088.hg.1	KLF17	Kruppel-like factor 17	128209	ENSG00000171872	3.57767	3.60877	3.73851	3.56058	3.82285	3.60805	0.556167	0.731551	0.00575	0.972594	0.138725	0.196692	-0.09734	0.639781	0.26454	0.10039	0.313624	0.25857	0.513001	-0.168589	0.334094	0.0306503	0.818026	-0.521432	-0.745123	-0.713167	-0.745123	-0.956032
TC0100008090.hg.1	DMAP1	DNA methyltransferase 1 associated protein 1	55929	ENSG00000178028	6.09349	6.27784	5.92596	5.74714	5.93052	5.79194	0.0786091	0.230087	-0.400385	0.451804	0.160533	0.526079	-0.14041	0.790034	-0.39533	0.327915	0.567401	0.236775	0.797014	0.619907	0.0214518	0.425079	0.320789	0.0217613	-0.504667	0.281186	1.13138	1.24412
TC0100008094.hg.1	RNF220	ring finger protein 220	55182	ENSG00000187147	12.2051	12.2	11.7054	11.8189	11.8806	12.39	0.000183646	0.00216275	0.229442	0.324121	0.0585523	0.815446	0.39968	0.32024	0.07084	0.216985	0.468543	-0.16043	0.486203	0.311922	0.227971	0.31813	0.375079	-0.181992	-0.168763	-0.18378	-0.0721068	-0.392288
TC0100008096.hg.1	MIR5584	microRNA 5584	100847089	ENSG00000263381	3.57877	3.45583	3.29472	3.57467	3.48568	3.61595	0.473218	0.671313	0.328975	0.495244	0.0364931	0.820004	0.12863	0.714846	0.28509	0.38326	0.142252	-0.69035	0.385085	0.0174994	0.943816	0.2006	0.325704	-0.185695	-0.185695	-0.185695	-0.185695	-0.185695
TC0100008100.hg.1	C1orf228	chromosome 1 open reading frame 228	339541	ENSG00000198520	4.25767	3.97781	3.98273	4.31202	4.62687	3.82475	1.25014e-05	0.000217908	0.441165	0.0154104	0.361532	0.061253	0.627807	0.279214	0.71639	0.411265	0.274507	0.454465	0.252519	0.524776	0.0388197	0.534447	0.136186	0.0659647	-0.457774	-0.620364	-0.528541	-0.852887
TC0100008101.hg.1	KIF2C	kinesin family member 2C	11004	ENSG00000142945	4.14506	4.20593	4.42141	4.77602	4.19975	3.96107	2.77811e-06	5.93602e-05	-0.137415	0.807942	0.109588	0.676381	-1.32794	0.303931	-0.2566	0.52409	0.729774	0.17041	0.73984	-0.782223	0.0680363	-0.535599	0.287042	-0.495935	-0.512719	-0.175967	-0.113831	4.89031
TC0100008105.hg.1	PLK3	polo-like kinase 3	1263	ENSG00000173846	5.63029	5.64243	5.4388	5.60433	5.27862	5.85298	0.000242113	0.00272369	0.077785	0.586805	-0.0598038	0.539555	-0.00774667	0.938687	-0.48235	-0.11769	0.577134	0.22143	0.608641	-0.0168603	0.900614	-0.0198303	0.921818	-0.498921	-0.407712	-0.521604	-0.459829	-0.493543
TC0100008106.hg.1	BTBD19	BTB (POZ) domain containing 19	149478	ENSG00000222009	3.20331	3.17212	3.19947	3.21114	3.31426	3.29084	0.187548	0.396804	0.054165	0.679905	-0.0204615	0.729039	-0.0483933	0.753043	0.42857	-0.07748	0.635432	-0.22458	0.438024	0.0301403	0.761668	0.0185833	0.769099	-0.335586	-0.311954	-0.318799	-0.353672	-0.374856
TC0100008114.hg.1	UROD	uroporphyrinogen decarboxylase	7389	ENSG00000126088	7.18565	7.17981	7.08339	7.07268	6.90588	7.61123	0.00249214	0.0183102	-0.378235	0.383649	0.120399	0.666264	0.00361	0.994519	0.16848	0.31239	0.254042	-0.7015	0.369707	-0.0504533	0.856513	0.295478	0.293152	-0.632719	0.212047	0.169186	-0.299612	1.58449
TC0100008118.hg.1	LINC01144	long intergenic non-protein coding RNA 1144	400752	ENSG00000281912	4.5945	4.48191	4.29788	4.3627	4.5609	4.42754	0.0214953	0.0941743	-0.0275975	0.868659	-0.119647	0.339827	-0.172863	0.480391	0.08932	-0.24597	0.226332	0.173005	0.677767	-0.197311	0.290405	-0.0335986	0.791587	0.631931	-1.36169	-1.64823	-0.155026	-1.24869
TC0100008121.hg.1	TOE1	target of EGR1, member 1 (nuclear)	114034	ENSG00000132773	7.98391	8.05712	7.6694	8.00673	7.8517	8.40967	0.000109241	0.00138931	0.0470675	0.714352	0.20625	0.227222	0.10334	0.64718	0.19938	-0.43736	0.117539	-0.713045	0.165763	-0.0800222	0.844505	0.00878944	0.964182	-0.256734	-0.460601	-0.859206	-0.952119	-0.727645
TC0100008124.hg.1	MMACHC	methylmalonic aciduria (cobalamin deficiency) cblC type, with homocystinuria	25974	ENSG00000132763	6.04614	6.02353	5.85456	6.06324	5.50454	6.24675	0.00943944	0.0514558	-0.227645	0.301993	0.08507	0.648374	-0.131657	0.744285	0.53018	0.22207	0.543538	0.08221	0.685219	-0.156628	0.655835	0.322542	0.199552	1.41196	-0.318042	-0.392062	-1.25362	2.04285
TC0100008126.hg.1	AKR1A1	aldo-keto reductase family 1, member A1 (aldehyde reductase)	10327	ENSG00000117448	8.52462	8.55662	8.35699	8.64425	8.57487	8.62006	0.743419	0.853735	-0.377028	0.22834	-0.243345	0.250578	-0.290653	0.246455	-1.14632	0.365385	0.261014	-0.34711	0.250387	-0.226555	0.240082	0.00633667	0.981023	0.444521	0.597053	0.365399	-0.154153	2.93387
TC0100008127.hg.1	NASP	nuclear autoantigenic sperm protein (histone-binding)	4678	ENSG00000132780	9.80414	9.87935	9.89875	9.97177	9.81675	9.94509	0.88558	0.935668	-0.12017	0.718869	0.253785	0.27699	-0.322557	0.633426	-0.67451	0.7327	0.254536	-0.19509	0.71071	-0.0493717	0.849616	0.150644	0.599062	1.04083	0.997587	0.229424	0.566871	3.19144
TC0100008132.hg.1	TMEM69	transmembrane protein 69	51249	ENSG00000159596	9.78186	9.78446	9.29209	9.64501	9.47843	9.79814	0.0776782	0.228441	0.442837	0.159807	-0.00272308	0.989265	0.565253	0.0840222	-1.09226	-0.80966	0.0896978	-0.060715	0.500579	-0.103969	0.752264	0.0520286	0.834003	-0.303862	0.0340094	0.855904	0.989876	0.806441
TC0100008139.hg.1	MAST2	microtubule associated serine/threonine kinase 2	23139	ENSG00000086015	4.73847	4.67809	4.63246	4.57266	4.92985	4.64474	0.203169	0.416455	-0.29577	0.208068	0.0487269	0.698693	0.508927	0.047313	0.01211	0.974565	0.131274	0.372345	0.276061	-0.155786	0.637678	-0.492391	0.000606298	-0.359443	-0.359819	0.124758	0.283401	-0.0338858
TC0100008144.hg.1	LOC101929626; RP4-533D7.5	uncharacterized LOC101929626; novel transcript	101929626	ENSG00000227857	3.45785	3.55398	3.36559	3.4231	3.32465	3.50855	0.437468	0.642932	0.0431825	0.83489	0.17077	0.0620164	-0.23596	0.23295	-0.19923	-0.061835	0.842839	0.40071	0.119215	-0.0628397	0.647275	0.172728	0.380735
TC0100008145.hg.1	TSPAN1	tetraspanin 1	10103	ENSG00000117472	3.70248	3.56075	3.5322	3.81211	3.85223	3.76233	0.0305865	0.121005	0.381522	0.117164	-0.247722	0.0968731	-0.14751	0.397659	0.33507	-0.03155	0.811046	0.232265	0.563953	-0.356332	0.0318779	-0.0585561	0.728662	-0.23547	-0.23547	-0.0935061	-0.23547	-0.20041
TC0100008146.hg.1	LURAP1	leucine rich adaptor protein 1	541468	ENSG00000171357	4.15743	4.16164	4.10894	4.10238	4.29045	4.13409	0.822623	0.900152	-0.174055	0.447262	-0.157183	0.229438	0.140887	0.556929	-0.38338	-0.05619	0.702527	-0.00108	0.998136	0.00927472	0.942835	0.182739	0.254928	0.3964	-0.172589	-0.185619	-0.188514	-0.0958548
TC0100008150.hg.1	RAD54L	RAD54-like (S. cerevisiae)	8438	ENSG00000085999	3.88743	3.88809	4.04408	4.06212	4.01536	3.86812	0.0996081	0.268215	-0.176512	0.293711	0.224045	0.176305	-0.01028	0.973811	-0.16948	-0.330605	0.119061	0.13131	0.581757	-0.0209194	0.905595	-0.348624	0.129364	0.0282154	0.385529	0.475878	0.185944	4.55844
TC0100008152.hg.1	UQCRH	ubiquinol-cytochrome c reductase hinge protein	7388	ENSG00000173660	9.49653	9.58543	10.2356	10.0026	9.5356	10.1196	0.000181202	0.00213822	-0.5228	0.0305386	-0.290567	0.317633	-0.0820567	0.829196	-0.81396	-0.108235	0.873862	-0.554765	0.403377	-0.540402	0.0570344	-0.0117831	0.977934	-0.278069	0.0307941	0.503132	1.18229	4.28452
TC0100008156.hg.1	NSUN4	NOP2/Sun domain family, member 4	387338	ENSG00000117481	9.53792	9.60586	9.3435	9.25697	9.08243	9.66154	0.0248813	0.1046	-0.1231	0.550137	0.02214	0.905704	0.46538	0.0901775	-0.35333	-0.44656	0.409575	-0.11903	0.537184	0.0959825	0.749414	0.505782	0.148655	0.429944	1.09276	2.14676	0.670841	0.964176
TC0100008163.hg.1	DMBX1	diencephalon/mesencephalon homeobox 1	127343	ENSG00000197587	3.81053	3.86529	3.76043	3.85488	3.95417	3.89556	0.609116	0.767753	-0.0554575	0.384332	0.0310354	0.723847	0.0397933	0.705248	0.40799	0.229555	0.0696593	0.20896	0.2651	-0.05668	0.699937	-0.0138925	0.927853	-0.437998	1.1444	0.959073	0.73098	-1.43591
TC0100008166.hg.1	MKNK1-AS1	MKNK1 antisense RNA 1	100507423	ENSG00000269956	3.6402	3.60925	3.71671	3.66122	3.83838	3.70257	0.639671	0.788201	0.338388	0.191379	0.0465885	0.719528	-0.440483	0.0262631	-0.22608	0.33493	0.0485502	0.382485	0.497525	-0.028205	0.879942	-0.0717094	0.616447	-0.453316	-0.650883	-0.382191	-0.895867	0.0327008
TC0100008170.hg.1	TEX38	testis expressed 38	374973	ENSG00000186118	3.3758	3.45348	3.40501	3.39739	3.2308	3.55529	0.090617	0.25231	0.306645	0.367738	0.0233577	0.831835	0.06138	0.809303	-0.62527	-0.093155	0.829067	0.501975	0.506546	0.0460675	0.684733	-0.0791444	0.649034	-0.620234	0.792625	1.40124	-0.463733	-0.644144
TC0100008171.hg.1	EFCAB14-AS1	EFCAB14 antisense RNA 1	100130197	ENSG00000228237	3.92745	4.13816	3.96206	3.92409	3.87911	4.16865	0.0154536	0.0741096	-0.24698	0.283239	-0.0648477	0.613914	-0.215003	0.572058	-1.02185	-0.293775	0.647423	-0.137345	0.746194	0.143954	0.329064	-0.220219	0.259384	-0.803391	0.674924	1.13965	-1.25388	-1.51666
TC0100008183.hg.1	CYP4Z1	cytochrome P450, family 4, subfamily Z, polypeptide 1	199974	ENSG00000186160	3.49867	3.53528	3.38319	3.55404	3.19552	3.53884	0.0807993	0.23426	0.0444	0.87246	0.0774015	0.627661	-0.32359	0.32737	0.3632	-0.338955	0.150791	0.447355	0.17321	-0.0868183	0.604684	-0.0201522	0.921244	-0.185695	-0.185695	-0.185695	-0.185695	-0.185695
TC0100008186.hg.1	LINC00853	long intergenic non-protein coding RNA 853	100874253	ENSG00000224805	3.30534	3.35902	3.65777	3.58094	3.41167	3.43203	0.00165952	0.0132643	0.08137	0.579371	0.225495	0.121546	0.50769	0.0784701	-0.25615	0.129335	0.396925	0.171595	0.718354	-0.271895	0.0453182	-0.395092	0.0376066	-0.317781	-0.317781	-0.317781	-0.317781	-0.317781
TC0100008190.hg.1	CMPK1	cytidine monophosphate (UMP-CMP) kinase 1, cytosolic	51727	ENSG00000162368	10.5284	10.6864	10.7758	10.6972	9.94876	11.1366	5.06235e-09	2.38865e-07	-0.0585925	0.856369	0.0194292	0.910927	0.224577	0.386003	-0.5966	-0.15067	0.646983	-0.135885	0.823526	-0.125248	0.568689	-0.144039	0.416271	-0.522582	-0.0429489	-0.412382	-0.933843	3.48148
TC0100008193.hg.1	FOXE3	forkhead box E3	2301	ENSG00000186790	3.80592	3.71898	3.74261	3.79181	3.83048	3.84039	0.70518	0.830064	0.0310875	0.701406	0.0229915	0.788924	-0.20048	0.0872056	0.19481	-0.039395	0.726495	0.12858	0.600273	-0.157975	0.116953	-0.0356183	0.770175
TC0100008243.hg.1	ELAVL4	ELAV like neuron-specific RNA binding protein 4	1996	ENSG00000162374	3.18044	3.09661	3.01826	3.20216	3.0729	3.12351	0.431565	0.638	0.0368125	0.818037	-0.0756715	0.567586	-0.28686	0.350431	0.69891	0.49997	0.227143	0.049425	0.506134	0.001785	0.99177	0.0619267	0.643502	-0.312949	-0.312949	-0.312949	-0.312949	-0.312949
TC0100008260.hg.1	CDKN2C	cyclin-dependent kinase inhibitor 2C (p18, inhibits CDK4)	1031	ENSG00000123080	4.28311	4.13253	4.42811	4.38684	4.40608	4.33021	0.330784	0.551537	-0.436717	0.109661	0.201131	0.158748	-0.201723	0.608106	-0.05361	-0.419855	0.596536	-0.07178	0.762999	-0.135882	0.303031	-0.646555	0.0285943	-1.03178	-0.693331	-0.611091	-0.508291	3.30532
TC0100008263.hg.1	MIR4421	microRNA 4421	100616189	ENSG00000265538	3.37184	3.4357	3.66037	3.47916	3.52897	3.28517	0.0823366	0.237061	-0.343977	0.372779	-0.133528	0.267163	0.38649	0.411231	-6e-05	0.917655	0.21411	-0.04526	0.758229	-0.29841	0.154133	-0.0993969	0.62121
TC0100008264.hg.1	MIR6500	microRNA 6500	102466656	ENSG00000275816	3.8068	3.81848	3.99628	3.88281	3.92282	3.72265	0.299493	0.520899	-0.154652	0.396584	-0.241044	0.121303	0.02675	0.866505	-0.3776	-0.08773	0.659474	0.110255	0.689099	-0.39411	0.089281	0.112889	0.529299	-0.554345	1.08091	-0.554345	-0.554345	-0.554345
TC0100008266.hg.1	C1orf185	chromosome 1 open reading frame 185	284546	ENSG00000204006	3.65738	3.64043	3.48749	3.81868	3.73263	3.60511	0.119225	0.300541	0.306585	0.232362	0.13904	0.483206	-0.0547133	0.887637	1.13688	0.660315	0.241569	0.140805	0.587674	-0.153894	0.518437	0.441513	0.0860361
TC0100008271.hg.1	RNF11	ring finger protein 11	26994	ENSG00000123091	6.77448	6.41028	7.67831	7.35348	6.50248	6.61535	0.052597	0.175876	-0.306773	0.571185	0.638062	0.343645	0.88908	0.260336	1.32121	-0.235635	0.544912	-1.30456	0.233273	-1.05492	0.35328	-1.61415	0.0622651	-1.33502	-1.27607	-1.04157	-0.897479	-0.475054
TC0100008289.hg.1	OSBPL9	oxysterol binding protein-like 9	114883	ENSG00000117859	12.8198	12.8431	12.8618	12.745	12.1774	13.0024	0.0318855	0.124636	-0.158757	0.334499	0.0466862	0.883765	0.0871233	0.861955	-0.48254	-0.129365	0.743613	-0.13572	0.29981	-0.643104	0.0999098	0.513472	0.199829	-0.413683	-0.00133807	0.65942	0.809943	3.58418
TC0100008305.hg.1	TXNDC12-AS1	TXNDC12 antisense RNA 1	104355143	ENSG00000228369	3.27222	3.24539	3.31077	3.34028	3.45138	3.24563	0.410004	0.620252	-0.0517625	0.577971	-0.157673	0.229475	-0.420367	0.157323	0.19981	-0.29054	0.315331	-0.063675	0.635556	-0.480776	0.0275951	0.17414	0.231469	0.674524	0.393933	-0.886339	-0.886339	-0.886339
TC0100008306.hg.1	BTF3L4	basic transcription factor 3-like 4	91408	ENSG00000134717	11.356	11.2331	11.3406	11.4924	10.95	11.6598	0.0204832	0.0909759	0.179725	0.340344	-0.158843	0.616749	0.221663	0.335578	-0.8796	0.10712	0.79147	-0.06085	0.569253	-0.261477	0.382922	0.696151	0.0604002	0.0713253	-0.0111821	0.0790065	-0.56846	-0.772403
TC0100008308.hg.1	ZFYVE9	zinc finger, FYVE domain containing 9	9372	ENSG00000157077	4.47076	4.52085	4.49806	4.34261	4.3852	4.878	9.2397e-05	0.00120512	-0.0545875	0.782392	-0.243176	0.0714759	0.0290467	0.940028	0.2042	-0.0731	0.877778	0.295745	0.0402625	0.334976	0.167122	0.263434	0.0124751	-0.712287	-0.432052	-0.866922	-1.01345	-0.787241
TC0100008314.hg.1	PLA2G12AP1	phospholipase A2 group XIIA pseudogene 1 [Source:HGNC Symbol;Acc:HGNC:39248]	100420258		3.34014	3.33817	3.43866	3.45475	3.35073	3.23187	0.0850776	0.242049	0.324167	0.178031	0.0171646	0.914938	-0.0519	0.856206	0.47723	-0.150565	0.168978	0.31147	0.455443	0.0748664	0.749793	-0.106584	0.526056
TC0100008315.hg.1	PRPF38A	pre-mRNA processing factor 38A	84950	ENSG00000134748	11.0575	10.9562	11.0169	11.0936	10.9026	11.169	0.590302	0.755136	0.064045	0.733046	0.215784	0.249552	-0.09112	0.679208	0.20069	0.28631	0.537762	-0.07159	0.108263	-0.308911	0.156733	0.291099	0.146247	-1.01339	-1.34658	-1.29756	-1.0999	3.60687
TC0100008321.hg.1	GPX7	glutathione peroxidase 7	2882	ENSG00000116157	6.90735	6.94162	6.72546	7.03674	6.17009	7.11225	0.0306459	0.121154	-0.543957	0.144432	0.118411	0.671593	0.387497	0.59642	-1.51564	0.337985	0.605543	0.53688	0.246673	-0.132334	0.739391	0.0852194	0.741758	0.0203109	0.304286	0.146601	0.133233	2.55563
TC0100008326.hg.1	FAM159A	family with sequence similarity 159, member A	348378	ENSG00000182183	11.6996	12.0859	11.2679	12.1554	11.9512	10.6435	1.71912e-10	1.23085e-08	0.739847	0.173999	-0.327211	0.0149402	-0.28564	0.5784	0.01478	-0.246055	0.550543	0.02043	0.982401	1.05031	0.00632793	0.6305	0.225217	2.47075	0.391132	0.567741	0.325721	-0.704053
TC0100008332.hg.1	ZYG11B	zyg-11 family member B, cell cycle regulator	79699	ENSG00000162378	8.69409	8.93467	9.10144	8.93185	9.00324	9.32204	8.09997e-07	2.03286e-05	-0.143645	0.425009	-0.00296462	0.984198	-0.146613	0.732887	-0.05135	0.10136	0.734862	-0.0142	0.965057	0.122774	0.514307	0.437705	0.0410436	-0.270943	-0.58102	-0.280826	-0.470249	-0.855271
TC0100008334.hg.1	ZYG11A	zyg-11 family member A, cell cycle regulator	440590	ENSG00000203995	3.52829	3.7638	3.7082	3.60714	3.82685	3.53311	0.164881	0.367072	-0.459055	0.185147	-0.0484108	0.712683	0.279743	0.032093	0.13993	0.45433	0.631136	-0.10734	0.646473	-0.225983	0.323881	-0.192041	0.387488	-0.437349	-0.589937	1.40367	2.13676	1.38376
TC0100008336.hg.1	SCP2	sterol carrier protein 2	6342	ENSG00000116171	12.8367	12.5804	13.1888	12.937	12.5675	13.0646	0.0369824	0.138176	-0.3926	0.25429	0.126113	0.584358	0.0748533	0.806579	-0.39623	-0.06801	0.758177	-0.99223	0.072572	-0.682519	0.0107106	-0.0816892	0.727995	-0.984624	-0.552315	-0.400596	-0.434809	0.596413
TC0100008341.hg.1	PODN	podocan	127435	ENSG00000174348	3.94369	3.86814	4.11741	3.86656	3.92237	3.90956	0.137873	0.329247	-0.239525	0.0429952	0.0972438	0.303401	-0.0680267	0.841876	0.22766	0.027485	0.924455	0.113475	0.490515	-0.0882592	0.455795	0.142897	0.253338	-0.471499	-0.446753	-0.442629	-0.489542	-0.50243
TC0100008347.hg.1	CPT2	carnitine palmitoyltransferase 2	1376	ENSG00000157184	7.61158	7.55478	7.23805	7.53588	6.80866	7.65826	0.000321545	0.00344512	0.198983	0.0797425	-0.186508	0.429897	0.246037	0.0536623	-0.7537	-0.501535	0.381507	-0.63262	0.277915	-0.113578	0.671441	0.329257	0.041582	-0.512732	-0.459957	-0.871952	-0.326117	1.48182
TC0100008349.hg.1	LOC100507564; RP5-1024G6.5	uncharacterized LOC100507564; novel transcript, antisense to MAGOH	100507564	ENSG00000226754	3.62564	3.51462	3.56007	3.51884	3.74813	3.71801	0.18793	0.397284	0.0911425	0.517383	0.0933238	0.352243	-0.30554	0.0435187	-0.11532	0.037005	0.896645	-0.21649	0.662007	-0.0448369	0.612757	-0.423522	0.014204	-0.45214	0.43324	2.7268	-0.587055	-0.587055
TC0100008356.hg.1	LOC105378732; RP4-784A16.5; renara	uncharacterized LOC105378732; novel transcript; Transcript Identified by AceView	105378732	ENSG00000225675	4.12434	4.06131	4.07147	3.98853	3.99162	4.31937	0.00117788	0.0100287	0.0313175	0.887485	-0.0681846	0.522482	0.129687	0.213975	-0.45784	0.612655	0.196573	0.17979	0.429739	-0.342448	0.0102747	-0.160842	0.470453	-0.250402	1.38306	1.58605	1.01612	-0.643371
TC0100008358.hg.1	DMRTB1	DMRT-like family B with proline-rich C-terminal, 1	63948	ENSG00000143006	3.33407	3.24631	3.33052	3.35211	3.2899	3.38307	0.602246	0.762852	0.06065	0.570504	-0.00826769	0.929418	-0.0379567	0.620468	0.15303	0.40001	0.201762	0.08891	0.699897	-0.116989	0.356725	-0.200937	0.100233
TC0100008366.hg.1	DIO1	deiodinase, iodothyronine, type I	1733	ENSG00000211452	3.4094	3.36628	3.61976	3.55142	3.76744	3.53757	0.0239385	0.101749	-0.0618025	0.809701	-0.0660123	0.637495	0.0639067	0.695252	-0.12474	-0.296895	0.0367286	0.49117	0.105753	-0.157032	0.445575	-0.225694	0.11471	-0.301957	-1.36857	1.06188	-1.26134	-0.885114
TC0100008369.hg.1	LRRC42	leucine rich repeat containing 42	115353	ENSG00000116212	5.76322	5.47476	5.49707	5.69309	5.39324	6.12578	1.7744e-06	4.01525e-05	-0.05682	0.818034	0.0371615	0.839116	-0.0364367	0.807844	-0.04985	0.11678	0.528778	0.71265	0.378388	-0.473288	0.202577	-0.187435	0.467722	-1.20794	-1.39083	-0.100319	-0.404497	3.13751
TC0100008383.hg.1	MRPL37	mitochondrial ribosomal protein L37	51253	ENSG00000116221	9.82311	9.81308	9.90702	10.0842	9.71699	10.3446	0.00326889	0.0227107	0.068645	0.710867	0.23751	0.306019	-0.299853	0.544966	-0.18017	-0.05928	0.896131	-0.52786	0.373905	-0.546489	0.247081	-0.0412617	0.876344	-0.253417	-0.094807	0.243047	0.424021	4.2136
TC0100008385.hg.1	SSBP3-AS1	SSBP3 antisense RNA 1	619518	ENSG00000198711	3.32262	3.62039	3.55451	3.51723	3.52236	3.47148	0.000618189	0.00592942	0.0840225	0.0601518	-0.139633	0.229479	0.05456	0.0350737	-0.41417	0.21065	0.342959	0.116915	0.560776	0.0244389	0.912117	0.0791517	0.511461	-0.959019	-1.19213	0.125688	-0.713013	-0.91934
TC0100008410.hg.1	LEXM	lymphocyte expansion molecule	163747	ENSG00000162398	3.63387	3.59094	3.71071	3.66634	3.44921	3.63228	0.453765	0.656097	-0.102745	0.573275	0.152591	0.226184	0.113597	0.398563	0.97073	0.01807	0.959228	-0.15397	0.391648	-0.217198	0.0614277	0.192752	0.367502	-0.498484	-0.498484	-0.46632	-0.498484	-0.398627
TC0100008414.hg.1	TMEM61	transmembrane protein 61	199964	ENSG00000143001	4.28059	4.19412	4.2201	4.20818	4.02445	4.36473	0.0441988	0.156278	-0.216232	0.0696008	0.102853	0.433617	0.195063	0.223981	-0.53103	-0.310095	0.443141	-0.05388	0.846856	-0.0882558	0.627086	-0.0403444	0.81792
TC0100008416.hg.1	BSND	barttin CLCNK-type chloride channel accessory beta subunit	7809	ENSG00000162399	3.44696	3.41923	3.4289	3.52011	3.51014	3.53806	0.335363	0.555935	0.165132	0.23759	-0.00178923	0.982041	0.270897	0.00866038	-0.01882	-0.10222	0.607198	-0.037025	0.815416	0.207075	0.187213	0.0615967	0.627801	-0.252064	-0.235638	-0.629877	-0.523104	-1.36086
TC0100008417.hg.1	PCSK9	proprotein convertase subtilisin/kexin type 9	255738	ENSG00000169174	3.83005	3.80233	3.79823	3.8669	3.86675	3.82253	0.951973	0.972905	0.10785	0.445163	-0.0768008	0.573417	0.0498633	0.894149	0.102	-0.052825	0.868523	0.195865	0.269965	-0.277505	0.199258	0.0998644	0.588709
TC0100008420.hg.1	LOC100507634	uncharacterized LOC100507634	100507634		4.24442	4.2237	4.1215	4.13494	4.21258	4.03359	0.0168261	0.07875	-0.04669	0.607477	-0.139001	0.26193	0.343733	0.214222	-0.49573	0.07127	0.739303	-0.0044	0.837861	0.109031	0.344026	0.113507	0.580213
TC0100008467.hg.1	DAB1-AS1	DAB1 antisense RNA 1	101926890	ENSG00000226759	4.10173	3.95451	4.24039	4.09199	4.39895	4.03073	0.135747	0.326002	0.14495	0.727196	-0.0768762	0.396205	-0.0810967	0.788721	-0.16184	-0.308315	0.481655	0.786965	0.127863	0.323187	0.127384	0.0625317	0.705832	-0.589592	-0.478366	0.667258	-0.0557087	-1.21524
TC0100008489.hg.1	LINC01135	long intergenic non-protein coding RNA 1135	100131060	ENSG00000234807	4.93645	4.89642	5.01749	5.04521	4.88406	5.06197	0.51163	0.699574	0.19611	0.344545	-0.0755262	0.636132	-0.106863	0.586943	-0.83183	-0.58171	0.376274	-0.32604	0.718435	-0.258569	0.326752	0.150734	0.317462	0.396185	0.0111105	0.612298	0.48263	0.249228
TC0100008493.hg.1	LINC01358	long intergenic non-protein coding RNA 1358	101926925		5.80809	5.84355	6.34876	6.08697	5.8433	5.75688	0.143923	0.338009	-0.612745	0.378614	0.0767469	0.688975	-0.64573	0.435496	-0.43538	0.297465	0.851213	-0.534725	0.423343	0.0782144	0.811789	-0.324619	0.35356
TC0100008496.hg.1	FGGY	FGGY carbohydrate kinase domain containing	55277	ENSG00000172456	6.41668	6.60853	6.52045	6.78025	6.63506	6.58739	0.533336	0.715723	-0.0324175	0.875952	-0.303322	0.0906352	0.549263	0.272755	-0.34609	0.352235	0.519259	-0.28775	0.628029	0.119181	0.702397	0.806916	0.00915803	1.40447	2.27554	0.650692	0.486317	1.2116
TC0100008502.hg.1	LOC101926944; RP4-782L23.1	uncharacterized LOC101926944; novel transcript	101926944		4.90234	5.06846	5.23479	5.22864	4.81771	5.02901	0.150521	0.347354	-0.42268	0.339432	0.0574069	0.699872	-0.0753667	0.820803	0.17619	-0.534555	0.516749	-0.444265	0.733179	0.109177	0.73668	0.0691778	0.766549
TC0100008503.hg.1	HOOK1	hook microtubule-tethering protein 1	51361	ENSG00000134709	6.55824	6.75831	6.88681	6.18143	6.22096	6.57896	3.3851e-07	9.51401e-06	-0.704183	0.0485817	-0.378475	0.0138907	-0.32595	0.0798404	-0.42533	0.678775	0.164063	0.01652	0.976245	-0.411636	0.0197612	0.0223611	0.884644	1.32531	0.321845	-0.778102	-0.460726	0.076706
TC0100008517.hg.1	NFIA	nuclear factor I/A	4774	ENSG00000162599	4.38082	4.22657	4.21041	4.1622	4.33513	4.5737	0.00214265	0.016206	-0.04165	0.798157	0.116042	0.404111	-0.305907	0.366385	-0.73236	-0.185715	0.432166	-0.133605	0.760392	0.0310364	0.855685	-0.0644328	0.763304	-0.942936	-1.00287	-0.722221	-1.04833	-1.41082
TC0100008536.hg.1	INADL	InaD-like (Drosophila)	10207	ENSG00000132849	7.70711	8.0552	8.13058	7.01471	7.73938	8.03007	8.4431e-08	2.80507e-06	-1.31625	0.0475361	-0.632236	0.0125469	-0.627393	0.357543	-0.38301	-0.40748	0.457917	0.957925	0.0502034	0.228551	0.395063	0.724015	0.14014	-0.241368	-0.596599	-0.123905	-0.282263	-0.859641
TC0100008542.hg.1	MIR3116-1	microRNA 3116-1	100422902	ENSG00000263908	4.56357	4.47437	4.62541	4.4863	4.74569	4.41798	0.194255	0.405357	-0.110217	0.554331	0.0689792	0.502305	0.24162	0.34958	0.16358	0.10947	0.604213	0.339025	0.471361	-0.245869	0.0675185	-0.389898	0.0861494
TC0100008549.hg.1	L1TD1	LINE-1 type transposase domain containing 1	54596	ENSG00000240563	3.84967	3.88328	3.7731	3.59881	3.72513	4.01921	0.0971705	0.263976	-0.773765	0.137664	0.230581	0.0646715	-0.0673767	0.764527	0.24669	0.383035	0.782243	0.429065	0.267591	-0.315852	0.16624	-0.373894	0.193079	-0.163587	-0.110836	-0.212381	-0.226887	-0.259856
TC0100008554.hg.1	USP1	ubiquitin specific peptidase 1	7398	ENSG00000162607	11.518	11.6992	11.7131	11.7755	11.3869	12.0436	0.00203411	0.0155479	0.0696475	0.708719	0.0158769	0.93658	0.29164	0.474001	-0.42545	0.09343	0.853346	-0.280425	0.448338	-0.321944	0.103935	0.575216	0.0240725	-0.571495	-1.35772	0.0431569	-0.238733	0.885363
TC0100008559.hg.1	ANGPTL3	angiopoietin like 3	27329	ENSG00000132855	3.84697	3.75239	3.91714	3.87066	4.00762	4.08255	0.146382	0.341615	-0.049045	0.826855	-0.197598	0.275288	-0.16808	0.423929	0.43999	-0.522115	0.244222	0.116825	0.830934	-0.468304	0.0857282	0.0764147	0.736903	-0.728121	1.26462	0.234409	0.0388954	-0.728121
TC0100008564.hg.1	ATG4C	autophagy related 4C, cysteine peptidase	84938	ENSG00000125703	9.64131	9.89278	9.97244	9.99279	9.76965	10.0479	0.0189865	0.0860258	0.269645	0.397921	-0.0925969	0.712575	0.561063	0.0661845	-0.10884	-0.09695	0.762361	0.35428	0.583288	-0.501786	0.024356	0.388796	0.235455	0.741487	1.62108	0.00245698	0.258832	2.61448
TC0100008584.hg.1	ALG6	ALG6, alpha-1,3-glucosyltransferase	29929	ENSG00000088035	8.29501	8.34543	8.6603	8.3778	8.33972	7.99215	0.0173998	0.0807189	-0.289115	0.528824	0.125917	0.586222	-0.09493	0.701863	0.04305	0.48418	0.37814	0.0546	0.949732	0.248752	0.293092	0.255964	0.499086	-0.516276	-1.13518	-0.48552	-0.577547	0.58246
TC0100008591.hg.1	PGM1	phosphoglucomutase 1	5236	ENSG00000079739	7.00341	7.04225	6.99627	6.94801	6.97347	7.32043	0.0519957	0.174502	-0.448348	0.0692002	-0.0100692	0.959131	0.49967	0.0696416	-0.3512	0.16505	0.633855	0.353565	0.639038	-0.130607	0.611929	0.159613	0.624085	-1.41045	-1.24025	-0.575912	-0.909153	0.240405
TC0100008594.hg.1	ROR1	receptor tyrosine kinase-like orphan receptor 1	4919	ENSG00000185483	6.63412	6.42853	6.5816	6.52278	7.15578	7.79857	6.87545e-09	3.09978e-07	0.570235	0.0196942	-0.0533623	0.664735	0.28148	0.00234732	0.59783	0.96521	0.220647	1.19221	0.174195	-0.174005	0.480002	-0.132802	0.611764	0.301893	4.98864	0.0367844	-0.300914	-0.45556
TC0100008599.hg.1	UBE2U	ubiquitin-conjugating enzyme E2U (putative)	148581	ENSG00000177414	3.34082	3.3382	3.29302	3.39707	3.22273	3.40891	0.642616	0.790193	0.132988	0.0882553	-0.124792	0.321058	-0.09202	0.616618	-0.56983	-0.090915	0.488271	-0.08316	0.602552	-0.180044	0.40688	0.0186772	0.894752
TC0100008602.hg.1	CACHD1	cache domain containing 1	57685	ENSG00000158966	3.21061	3.31162	3.27165	3.32024	3.24354	3.26391	0.82458	0.90148	0.381802	0.0966086	-0.148801	0.367622	0.198237	0.389845	-0.14926	-0.09219	0.840218	-0.411305	0.235616	-0.154579	0.598737	0.247707	0.114585	-0.469776	-0.469776	-0.469776	-0.469776	-0.469776
TC0100008607.hg.1	RAVER2	ribonucleoprotein, PTB-binding 2	55225	ENSG00000162437	6.68203	6.29156	6.24217	5.26427	5.58843	6.53926	2.34497e-09	1.209e-07	-0.950913	0.0600379	0.125608	0.417653	0.204643	0.776466	-0.97987	-0.36326	0.0877773	0.361625	0.59651	-0.179281	0.549778	0.0132656	0.967898	-0.882078	-0.45941	-0.388781	-0.622187	-0.622187
TC0100008618.hg.1	AK4	adenylate kinase 4	205	ENSG00000162433	4.19247	4.17287	4.30725	4.34377	4.22051	4.33391	0.644383	0.791485	-0.261622	0.47831	0.0627092	0.631546	-0.325673	0.452286	-0.78056	-0.57961	0.605153	-0.684715	0.0367169	0.128382	0.412066	0.171742	0.537421	-0.0699449	0.125018	0.128169	-0.299174	-0.058129
TC0100008620.hg.1	DNAJC6	DnaJ (Hsp40) homolog, subfamily C, member 6	9829	ENSG00000116675	4.35513	4.19031	4.84156	4.74835	4.03806	4.93374	0.0140764	0.0692493	0.0826675	0.809175	0.514549	0.1435	0.474167	0.643422	1.23949	-0.575935	0.452027	0.14931	0.164977	-0.769465	0.152742	-1.04363	0.0710713	-0.189567	-0.37334	-0.382332	-0.246891	-0.224973
TC0100008625.hg.1	PDE4B	phosphodiesterase 4B, cAMP-specific	5142	ENSG00000184588	11.2658	11.9026	11.7001	11.9092	11.4659	12.277	3.50148e-06	7.26131e-05	-0.0308525	0.90927	-0.330982	0.127727	0.480883	0.321233	-1.16821	0.002375	0.997936	-0.46236	0.339113	0.0438844	0.91355	0.979825	0.0581545	0.969033	0.653115	-0.0599037	-0.0456529	0.0922252
TC0100008631.hg.1	SGIP1	SH3-domain GRB2-like (endophilin) interacting protein 1	84251	ENSG00000118473	3.50453	3.24293	3.31585	3.34047	3.31425	3.38553	0.129884	0.317072	0.0919875	0.545067	0.0426492	0.66324	0.0658867	0.866281	0.92737	-0.488945	0.281441	-0.35016	0.364301	-0.145431	0.303268	-0.0735078	0.547943	-0.328383	0.209202	0.287158	-0.3209	0.0732465
TC0100008633.hg.1	MIR3117	microRNA 3117	100422871	ENSG00000264720	3.66556	3.76688	3.52958	3.55797	3.54527	3.59761	0.673544	0.810473	0.190625	0.386145	-0.0151615	0.929448	0.0210467	0.959587	-0.19566	0.28346	0.463319	-0.32042	0.242314	-0.197994	0.150949	-0.0689708	0.817999	-0.185695	-0.185695	-0.185695	-0.185695	-0.185695
TC0100008637.hg.1	TCTEX1D1	Tctex1 domain containing 1	200132	ENSG00000152760	4.47511	4.95788	4.43755	4.33799	4.6715	4.80331	0.132779	0.321509	-0.10517	0.437628	0.0315915	0.864846	0.522783	0.357922	0.99697	0.24072	0.668237	0.13897	0.525526	0.0431542	0.902717	0.116504	0.819083	-0.193487	-0.193487	-0.193487	-0.193487	-0.193487
TC0100008641.hg.1	MIER1	mesoderm induction early response 1, transcriptional regulator	57708	ENSG00000198160	10.5232	10.5011	10.7823	10.4747	10.185	10.581	0.274368	0.495327	-0.375748	0.168554	0.118527	0.566938	0.206177	0.260661	-0.42835	0.07483	0.89778	-0.356565	0.318572	-0.187368	0.362165	0.352848	0.151836	-0.756468	-0.777137	-0.850806	-0.809563	-0.973445
TC0100008648.hg.1	IL23R	interleukin 23 receptor	149233	ENSG00000162594	3.79225	3.58233	3.83415	3.66069	3.78627	3.73053	0.838704	0.909397	-0.121908	0.502317	-0.0957746	0.615143	-0.0418833	0.770632	1.14306	0.164705	0.31365	0.67262	0.139826	-0.251103	0.426066	0.499369	0.0645919	-0.296431	-0.293	-0.287899	-0.288177	-0.283911
TC0100008653.hg.1	IL12RB2	interleukin 12 receptor, beta 2	3595	ENSG00000081985	6.52365	5.50002	6.40969	6.28723	5.80392	6.26577	0.0973959	0.264351	-0.206015	0.650311	0.87994	0.0151382	0.810057	0.6111	1.688	-0.180135	0.907649	0.064545	0.904931	-1.08411	0.0538591	-1.17973	0.166193	-0.494674	-0.494901	-0.495241	-0.490423	-0.498131
TC0100008664.hg.1	GADD45A	growth arrest and DNA-damage-inducible, alpha	1647	ENSG00000116717	5.76351	5.60287	6.10116	5.90315	5.51639	6.04203	0.0108103	0.0570057	-0.23735	0.561794	-0.290763	0.231145	0.717637	0.0685265	0.07619	0.581495	0.254301	-0.456905	0.268109	-0.329307	0.286942	-0.0816383	0.784256	-1.06198	-0.970876	-0.275627	-0.918271	1.82151
TC0100008678.hg.1	DEPDC1-AS1	DEPDC1 antisense RNA 1	101927220	ENSG00000234264	3.47967	3.58617	3.43226	3.47985	3.48653	3.51006	0.747733	0.856422	-0.125598	0.275171	-0.194663	0.050224	-0.03513	0.846677	0.05765	0.22802	0.211892	0.168865	0.550456	0.0597831	0.727179	0.127889	0.231398
TC0100008686.hg.1	LRRC7	leucine rich repeat containing 7	57554	ENSG00000033122	3.51272	3.60611	3.59919	3.59206	3.49525	3.67756	0.548141	0.72592	0.0100975	0.982444	0.0191362	0.889682	-0.28412	0.228825	0.01303	-0.621895	0.30659	0.53398	0.270289	0.0366928	0.894933	0.147707	0.260703	-0.0210252	-0.469852	-0.0488525	-0.106976	-1.30938
TC0100008691.hg.1	PIN1P1	peptidylprolyl cis/trans isomerase, NIMA-interacting 1 pseudogene 1	5301	ENSG00000229359	5.5161	5.5193	5.34127	5.50219	5.54498	5.57188	0.830888	0.905002	0.247245	0.498816	0.123032	0.333075	-0.5441	0.220191	-0.59133	0.51675	0.248062	-0.55134	0.000992324	-0.28927	0.262748	-0.093425	0.486344
TC0100008692.hg.1	SRSF11	serine/arginine-rich splicing factor 11	9295	ENSG00000116754	13.8499	13.5054	13.6724	13.4579	13.5641	13.3544	0.00176685	0.013957	-0.178427	0.493363	-0.0417654	0.829638	0.174823	0.522789	-0.34208	0.11865	0.013088	0.678515	0.332698	0.162758	0.487169	0.200921	0.325488	-0.347503	-0.43196	0.18403	-0.225864	-1.30729
TC0100008696.hg.1	HHLA3	HERV-H LTR-associating 3	11147	ENSG00000197568	3.95226	4.0243	3.93753	3.9747	3.88204	4.00191	0.988139	0.993018	0.07194	0.449872	-0.0221931	0.887883	0.0310333	0.894025	-0.28938	-0.04142	0.860947	0.22739	0.506145	0.183627	0.528573	0.0690439	0.733637	0.153073	0.317412	-0.017606	0.944535	-1.09776
TC0100008697.hg.1	CTH	cystathionine gamma-lyase	1491	ENSG00000116761	4.54169	4.33032	4.41042	4.32068	4.19883	4.84886	3.90891e-10	2.5709e-08	-0.116648	0.644302	-0.0659785	0.458364	-0.222317	0.0898762	0.09619	0.504255	0.293932	0.39785	0.395361	0.151906	0.375834	0.235757	0.359431	-0.59483	0.0471662	-0.0246278	0.311933	0.587074
TC0100008707.hg.1	LOC101927244; RP5-952N6.1; geekley	uncharacterized LOC101927244; Transcript Identified by AceView; novel transcript	101927244	ENSG00000229051	3.85359	3.79911	3.83276	3.78206	3.81441	3.80248	0.990704	0.994425	0.356052	0.368999	-0.120293	0.562031	-0.05297	0.826982	0.25615	0.143565	0.801638	0.65175	0.197969	-0.346559	0.104712	-0.321901	0.192738	-0.185695	-0.185695	-0.185695	-0.185695	-0.185695
TC0100008715.hg.1	ZRANB2-AS1	ZRANB2 antisense RNA 1	100132618		6.25576	6.32443	6.23697	6.10292	6.56317	5.99234	0.0199455	0.0892361	0.411925	0.350805	-0.0375546	0.768793	-0.372967	0.531944	-0.66579	-0.775725	0.254899	0.107175	0.822199	0.425133	0.090167	0.0645344	0.80858
TC0100008716.hg.1	ZRANB2-AS2	ZRANB2 antisense RNA 2 (head to head)	100852410	ENSG00000229956	3.95605	4.02892	4.01518	4.05308	3.77708	4.04505	0.497961	0.689488	-0.0148175	0.952185	-0.201202	0.0805286	-0.0492	0.0248607	0.13758	0.114905	0.133413	-0.63185	0.0847554	-0.273362	0.141846	0.0726494	0.602679	-0.048394	-0.226118	0.369555	0.28142	-0.26457
TC0100008739.hg.1	LINC01360	long intergenic non-protein coding RNA 1360	101927295	ENSG00000233973	3.37499	3.38385	3.28882	3.50834	3.368	3.44851	0.416495	0.625379	0.522757	0.0667401	0.0354831	0.778133	0.192727	0.622929	-0.58942	0.15362	0.771054	0.025695	0.961019	0.0590503	0.616781	-0.158217	0.388087	-0.697119	-0.0470049	-1.43112	1.19031	-0.739061
TC0100008752.hg.1	TYW3	tRNA-yW synthesizing protein 3 homolog (S. cerevisiae)	127253	ENSG00000162623	8.83104	8.78105	9.16896	8.97664	8.91146	9.23459	0.0537916	0.17845	0.0235775	0.921108	-0.0515754	0.822374	0.366157	0.140544	-0.6882	0.435725	0.425239	-0.01105	0.973965	-0.524392	0.00539217	0.471733	0.0877032	0.319912	-0.107983	-0.518098	-0.954537	-1.24296
TC0100008757.hg.1	LHX8	LIM homeobox 8	431707	ENSG00000162624	3.43904	3.32394	3.34564	3.53203	3.45881	3.5051	0.129787	0.316927	0.0810675	0.605629	-0.210804	0.101625	0.25886	0.0848161	-0.24076	0.05434	0.568683	0.015365	0.961087	0.322367	0.0346504	0.0655719	0.81534
TC0100008773.hg.1	MSH4	mutS homolog 4	4438	ENSG00000057468	3.07478	3.25618	3.30197	3.10921	3.21354	3.08588	0.485562	0.68049	-0.267375	0.300081	0.109968	0.515823	-0.21491	0.00843631	0.59603	-0.21508	0.144188	0.04969	0.912543	-0.180144	0.38807	0.27614	0.112626	0.567073	0.925467	-0.385229	0.782109	-0.415948
TC0100008777.hg.1	LOC101927342; RP11-550H2.1; geybu	uncharacterized LOC101927342; Transcript Identified by AceView; novel transcript	101927342		3.23054	3.36677	3.11258	3.28081	3.15172	3.32459	0.284538	0.505636	0.043475	0.801086	-0.224262	0.0912732	0.0767633	0.781486	-0.14598	-0.27942	0.177625	0.09241	0.817091	0.0605644	0.698182	-0.248844	0.0701195
TC0100008779.hg.1	ST6GALNAC3	ST6 (alpha-N-acetyl-neuraminyl-2,3-beta-galactosyl-1,3)-N-acetylgalactosaminide alpha-2,6-sialyltransferase 3	256435	ENSG00000184005	7.57315	8.75507	8.00359	8.26929	7.41377	8.26141	0.00233632	0.0173755	0.55676	0.4749	-0.403012	0.313924	-0.244477	0.613024	0.22278	0.01284	0.99319	-0.34013	0.57216	0.146698	0.731325	0.997525	0.171313	1.40654	0.00116774	-0.252633	-0.20657	-0.538113
TC0100008787.hg.1	ST6GALNAC5	ST6 (alpha-N-acetyl-neuraminyl-2,3-beta-galactosyl-1,3)-N-acetylgalactosaminide alpha-2,6-sialyltransferase 5	81849	ENSG00000117069	3.89914	3.89635	3.7803	3.93041	4.04007	4.01796	0.128489	0.315003	0.188165	0.309516	-0.190548	0.118727	0.0517433	0.859756	0.40823	0.363015	0.348789	-0.026315	0.860695	-0.0804089	0.669128	0.0642814	0.442111	-0.185695	-0.185695	-0.185695	-0.185695	-0.185695
TC0100008790.hg.1	MIR7156	microRNA 7156	102466995	ENSG00000276081	4.96188	4.88684	5.15445	5.18645	5.11228	4.92308	0.00246038	0.0181195	-0.0199075	0.839449	-0.0898454	0.57162	0.10436	0.497403	0.05955	0.289285	0.448475	0.03327	0.894496	0.337503	0.301742	0.0431294	0.912978
TC0100008797.hg.1	AK5	adenylate kinase 5	26289	ENSG00000154027	4.62468	4.01188	4.16583	4.27489	4.02708	4.24754	0.29826	0.519694	-0.530255	0.280887	0.376976	0.151894	0.824197	0.232847	1.94659	0.367805	0.639338	-0.476675	0.381456	-0.506466	0.0601317	-0.2088	0.668799	-0.466258	-0.162738	-0.482761	-0.58238	-0.549971
TC0100008803.hg.1	FAM73A	family with sequence similarity 73, member A	374986	ENSG00000180488	8.57532	8.50668	8.61189	8.67099	8.63578	8.67741	0.681203	0.81512	0.396525	0.240878	-0.19291	0.181903	-0.0157867	0.878034	-0.03403	-0.10585	0.89141	0.25518	0.0194024	0.242291	0.249117	0.289622	0.0413441	1.11211	-0.4533	0.533753	-0.511886	-2.05667
TC0100008807.hg.1	NEXN	nexilin (F actin binding protein)	91624	ENSG00000162614	5.44119	5.43438	6.17168	6.38992	5.52507	6.09812	0.00999274	0.0537168	0.450823	0.196297	0.471847	0.476154	0.53518	0.695643	1.38324	0.101345	0.880452	-0.64416	0.215758	0.0298528	0.972706	-0.778291	0.305862	1.38212	1.16996	0.236071	-0.5575	-0.227181
TC0100008811.hg.1	MGC27382; RP11-183M13.1	uncharacterized MGC27382; uncharacterized MGC27382 [Source:EntrezGene;Acc:149047]; novel transcript	149047	ENSG00000237413	3.72253	3.6807	3.77815	3.68619	3.82422	3.75675	0.757355	0.862097	-0.179553	0.169136	0.139378	0.314038	-0.268773	0.609301	0.19271	-0.173625	0.690371	-0.15436	0.381575	-0.0309928	0.763509	-0.0510431	0.816958	0.174216	-0.114721	-0.720662	-0.568764	-0.743777
TC0100008812.hg.1	PTGFR	prostaglandin F receptor (FP)	5737	ENSG00000122420	3.23685	3.29575	3.21965	3.34872	3.24907	3.31108	0.595756	0.758688	0.0460325	0.706604	0.0156677	0.922649	-0.25006	0.0356741	-0.00739	-0.094415	0.731259	0.17098	0.291038	-0.111248	0.568126	0.187514	0.270917	-0.185695	-0.185695	-0.185695	-0.185695	-0.185695
TC0100008815.hg.1	IFI44L	interferon-induced protein 44-like	10964	ENSG00000137959	8.62657	8.96185	8.79457	9.80082	9.01911	9.03535	0.713102	0.835119	-2.44935	0.33283	0.559306	0.520587	0.415363	0.328863	4.12021	4.28094	0.433	-0.07353	0.930972	0.621268	0.684615	1.11758	0.584099	0.0165435	0.130768	-0.260463	-0.570201	-0.995991
TC0100008816.hg.1	IFI44	interferon-induced protein 44	10561	ENSG00000137965	6.78721	6.75542	6.84795	7.18463	6.7463	6.58151	0.784407	0.877941	-1.28771	0.29069	0.798985	0.299104	0.832607	0.0606255	4.17439	1.44072	0.606847	0.01571	0.94068	0.742493	0.459688	0.696748	0.645032	-0.650061	-0.456321	-0.786745	-0.920843	-1.18179
TC0100008839.hg.1	LOC101927412; RP5-887A10.1	uncharacterized LOC101927412; novel transcript	101927412	ENSG00000234184	9.07302	9.37634	9.27653	7.73208	7.01601	10.5956	2.70995e-37	1.59946e-33	-1.7676	0.00287876	-0.152708	0.569906	-0.443587	0.479751	-0.26737	0.19175	0.714017	-0.33332	0.321939	-0.288113	0.25615	0.902023	0.0299613	0.0181963	0.843764	3.55368	2.42862	2.29707	2	258
TC0100008845.hg.1	ADGRL2	adhesion G protein-coupled receptor L2	23266	ENSG00000117114	3.56843	3.53266	3.46619	3.64354	3.70359	3.77553	0.0282848	0.11448	0.31837	0.192908	-0.02013	0.890644	-0.199343	0.165757	-0.3227	0.03441	0.494346	0.15832	0.78563	-0.0633822	0.701007	0.0622447	0.681152	0.895991	-0.493487	-0.493487	-0.142355	-0.493487
TC0100008874.hg.1	PRKACB	protein kinase, cAMP-dependent, catalytic, beta	5567	ENSG00000142875	15.0735	15.0952	15.9572	15.9941	14.9704	15.4032	0.000248579	0.00278123	0.01123	0.984504	-0.0329277	0.916571	0.998833	0.0158761	0.01933	1.24012	0.396509	-0.03274	0.760382	-0.534506	0.0880717	0.502664	0.236101	-0.64015	-0.699545	-0.0605416	-0.623481	-0.975052
TC0100008879.hg.1	SAMD13	sterile alpha motif domain containing 13	148418	ENSG00000203943	4.34312	4.25209	4.53075	4.24013	4.46815	4.42299	0.715996	0.836993	-0.09592	0.820335	0.0299923	0.902303	0.3425	0.459063	0.71758	0.44013	0.401963	-0.67083	0.105852	0.365017	0.436684	0.241011	0.396877	-0.00470853	-0.128518	0.168523	-0.503005	0.0294283
TC0100008882.hg.1	DNASE2B	deoxyribonuclease II beta	58511	ENSG00000137976	3.89106	4.01246	3.90755	3.95101	3.89752	3.91518	0.895524	0.941346	0.023425	0.961245	0.197734	0.172437	0.17518	0.488039	-0.33216	0.323455	0.553175	-0.307815	0.701623	-0.0764694	0.753792	-0.0468097	0.807798
TC0100008884.hg.1	RPF1	ribosome production factor 1 homolog	80135	ENSG00000117133	11.4613	11.4865	11.7158	11.6938	11.5294	12.1052	3.25981e-05	0.00049822	0.161305	0.478053	-0.123907	0.643193	0.20953	0.281586	-0.28475	-0.23309	0.596368	-0.56468	0.113226	-0.43927	0.0997135	0.477331	0.0550114	-0.230711	-0.810298	-0.495028	0.169481	2.39986
TC0100008885.hg.1	SPATA1	spermatogenesis associated 1	100505741	ENSG00000122432	4.81762	4.92476	5.07151	5.1576	5.21228	4.80603	0.0019921	0.0152991	0.278263	0.559842	-0.342624	0.0829168	-0.02409	0.948257	-0.22019	-0.457215	0.550554	-0.32513	0.561855	-0.389531	0.154073	0.422896	0.030291	-0.194435	0.0918353	-0.185445	-0.197069	-0.677389
TC0100008897.hg.1	WDR63	WD repeat domain 63	126820	ENSG00000162643	3.63613	3.5083	3.67167	3.59432	3.57735	3.72985	0.599221	0.760822	-0.354932	0.0641703	-0.0513892	0.78614	-0.0366933	0.907837	-0.15368	-0.00346	0.992416	0.203805	0.333186	-0.297967	0.0928803	-0.0140517	0.960345	-0.697895	-0.555306	-0.686079	-0.681352	-0.697895
TC0100008899.hg.1	MIR4423	microRNA 4423	100616481	ENSG00000266110	3.66963	3.6346	3.67738	3.68443	3.72376	3.73747	0.843545	0.91231	0.00408	0.966307	-0.149909	0.133458	0.102103	0.480873	-0.01887	0.116635	0.556016	0.122615	0.269886	-0.01048	0.935724	0.0429525	0.696265
TC0100008907.hg.1	LOC646626; RP11-131L23.1; musimo	uncharacterized LOC646626; Transcript Identified by AceView; novel transcript	646626		6.5782	6.88431	6.73859	6.67588	6.44329	7.38275	1.47286e-06	3.41195e-05	-0.7181	0.0647353	-0.364988	0.0448335	0.183227	0.669905	-1.33998	-0.205155	0.472883	-0.678775	0.227158	0.187676	0.470844	0.564026	0.0612312
TC0100008922.hg.1	CLCA1	chloride channel accessory 1	1179	ENSG00000016490	3.65523	3.67892	3.59701	3.80495	3.74625	3.81949	0.304313	0.525706	0.0016225	0.99385	-0.206363	0.187622	-0.11704	0.484696	-0.04199	-0.465865	0.421908	-0.4371	0.104114	-0.0319594	0.882756	0.167931	0.572128	-0.185695	-0.185695	-0.185695	-0.185695	-0.185695
TC0100008924.hg.1	CLCA4	chloride channel accessory 4	22802	ENSG00000016602	3.42342	3.41453	3.50405	3.48388	3.36917	3.53111	0.632759	0.783632	0.0567425	0.676286	0.1796	0.144675	0.306047	0.379261	0.21232	0.12929	0.270723	-0.027595	0.919514	0.0920711	0.406445	-0.0212672	0.900426
TC0100008927.hg.1	SH3GLB1	SH3-domain GRB2-like endophilin B1	51100	ENSG00000097033	10.5433	10.5239	10.7633	10.7838	10.2305	10.5793	0.0598164	0.191828	0.081475	0.789893	0.0578562	0.76465	0.482173	0.114795	0.10594	0.28757	0.503768	-0.36531	0.449616	-0.333256	0.247939	0.0948753	0.741042	-0.556566	-0.399063	-0.213523	-0.310123	1.04655
TC0100008938.hg.1	LMO4	LIM domain only 4	8543	ENSG00000143013	9.63315	9.46524	9.77667	9.12411	9.03526	10.0747	4.29758e-08	1.55196e-06	-0.790095	0.0472001	0.0852823	0.55873	-0.4098	0.325943	-0.1365	-0.364095	0.329157	-1.13186	0.0242041	-0.418164	0.168216	-0.43432	0.46646	-0.738945	-0.355663	-0.0578111	0.20117	2.06214
TC0100008955.hg.1	PKN2	protein kinase N2	5586	ENSG00000065243	13.2693	13.2476	13.3693	13.1797	13.2291	12.9864	0.0527623	0.176207	0.0312275	0.449013	-0.165794	0.358994	-0.0857233	0.512831	0.74803	0.347115	0.247975	0.46415	0.175584	0.022925	0.902906	0.588734	0.0582735	-0.447215	-0.00781151	-0.378851	-0.575674	-0.293091
TC0100008975.hg.1	GBP6	guanylate binding protein family, member 6	163351	ENSG00000183347	3.91747	4.00609	3.76538	4.04103	3.96913	4.00807	0.591078	0.755616	-0.026855	0.917164	0.173062	0.257136	-0.18334	0.292965	0.03528	-0.148265	0.776585	0.154795	0.756863	0.228112	0.203918	0.274671	0.406067	-0.285419	-0.311193	-0.416744	-0.302602	-0.826675
TC0100008977.hg.1	GBP1P1	guanylate binding protein 1, interferon-inducible pseudogene 1	400759	ENSG00000225492	7.37499	6.73001	7.01684	7.3733	7.63626	7.47006	0.368783	0.585427	-0.239728	0.519746	0.445457	0.283744	-0.13716	0.719317	3.63273	-0.255155	0.699146	-0.58934	0.227791	0.00957083	0.985279	-0.833778	0.183736	-1.01237	-0.665919	-0.41757	-0.883225	-1.21601
TC0100008978.hg.1	LRRC8B	leucine rich repeat containing 8 family, member B	23507	ENSG00000197147	8.29931	8.42444	8.86734	8.55227	8.03687	8.37368	0.224404	0.441259	-0.413148	0.15695	0.409415	0.201697	-0.16588	0.172307	1.41437	-0.32107	0.501181	-0.012545	0.98042	-0.729747	0.0654653	-0.280194	0.51705	-0.524045	-0.688921	-0.192516	-0.650112	3.35639
TC0100008996.hg.1	ZNF326	zinc finger protein 326	284695	ENSG00000162664	8.08174	8.19141	8.32461	8.60192	7.97742	8.01229	0.0044663	0.0288973	0.57236	0.18441	-0.0794862	0.813727	0.556647	0.0576621	-1.08681	0.26725	0.203916	-0.83513	0.216759	0.243629	0.587392	0.789985	0.0555978	0.859167	0.194559	-0.980914	-0.608055	-0.125034
TC0100009020.hg.1	CDC7	cell division cycle 7	8317	ENSG00000097046	6.22533	6.11555	6.3167	6.07773	6.26849	6.02072	0.288308	0.509613	-0.607352	0.13289	0.204368	0.16258	-0.220563	0.666422	0.38654	-0.41751	0.667536	-0.024635	0.954598	-0.212518	0.489195	-0.10653	0.757048	-0.530805	-0.212281	-0.945974	-0.875129	-0.716564
TC0100009029.hg.1	BRDT	bromodomain, testis-specific	676	ENSG00000137948	6.99094	6.95974	7.1198	6.95106	7.46829	7.16537	0.00774896	0.0442262	0.045795	0.781681	0.110624	0.523629	0.0625	0.576784	-0.32607	0.34203	0.362577	0.29901	0.676784	-0.231705	0.428198	-0.0905519	0.715456	-0.0166929	-0.739196	-0.228433	-1.01397	-1.00751
TC0100009030.hg.1	EPHX4	epoxide hydrolase 4	253152	ENSG00000172031	3.59135	3.45954	3.38193	3.52964	3.54039	3.48109	0.389945	0.60341	0.235907	0.0637216	0.06781	0.630998	-0.138387	0.0350821	0.56963	0.39638	0.174561	0.442365	0.407239	0.0449742	0.752141	0.00836472	0.970089	-0.446121	-0.479843	-0.633999	-0.39859	-0.629181
TC0100009032.hg.1	BTBD8	BTB (POZ) domain containing 8	284697	ENSG00000189195	5.765	5.62939	5.72092	5.52955	5.48451	5.73169	0.0994786	0.267983	-0.316885	0.135343	-0.15935	0.441347	0.424753	0.0210921	0.60504	-0.115095	0.675627	0.412895	0.214681	-0.374484	0.166878	0.108737	0.61695	-1.05828	-0.609547	-1.13614	-1.17303	-1.29392
TC0100009035.hg.1	KIAA1107	KIAA1107	23285	ENSG00000189195	4.45398	4.48038	4.587	4.2703	3.98926	4.45941	0.107018	0.280453	-0.62238	0.108514	0.339527	0.0877189	0.702997	0.0202128	0.26792	-0.08627	0.867346	-0.11485	0.77859	0.266449	0.429653	0.324379	0.275001	-1.05828	-0.609547	-1.13614	-1.17303	-1.29392
TC0100009038.hg.1	C1orf146	chromosome 1 open reading frame 146	388649	ENSG00000203910	3.39977	3.29443	3.22051	3.65813	3.41871	3.47252	0.00387676	0.0259119	0.113318	0.546801	-0.25153	0.244777	-0.21753	0.350621	0.17064	-0.1726	0.715294	0.190315	0.246343	-0.422409	0.162401	0.114675	0.664127	1.08781	-0.388434	-1.13655	0.845103	-1.35642
TC0100009040.hg.1	RPAP2	RNA polymerase II associated protein 2	79871	ENSG00000122484	9.04484	9.06588	9.20128	9.22072	9.1918	8.8975	0.0444397	0.1568	-0.12364	0.635527	0.12566	0.342062	0.777317	0.0261383	-0.25826	0.556965	0.296303	-0.015345	0.972364	-0.188923	0.277345	0.423839	0.0168351	-1.05231	-0.663343	-0.451435	-1.19333	0.472351
TC0100009054.hg.1	MTF2	metal response element binding transcription factor 2	22823	ENSG00000143033	10.7149	10.9496	10.8877	11.0584	11.3751	10.9408	5.27396e-05	0.000749821	0.296855	0.215855	0.0797538	0.551255	0.246533	0.513497	0.30069	0.247705	0.644005	0.432935	0.329274	-0.180934	0.197609	0.133657	0.650944	0.300398	-0.254804	0.257104	-1.42954	-2.00565
TC0100009056.hg.1	CCDC18	coiled-coil domain containing 18	343099	ENSG00000122483	7.77599	7.73816	8.04289	8.28783	8.0668	7.61592	5.24643e-07	1.39484e-05	0.171703	0.700768	0.0346969	0.844898	0.319363	0.405386	0.75326	0.55869	0.507449	-0.398385	0.575561	-0.182737	0.202549	0.381233	0.23165	0.713792	-0.129984	0.121979	0.172821	0.983153
TC0100009061.hg.1	DR1	down-regulator of transcription 1	1810	ENSG00000117505	12.5393	12.1059	12.4725	12.5145	12.1656	12.654	0.0014577	0.011925	0.185372	0.412407	0.28165	0.0786576	0.430873	0.0033715	-0.4509	0.227195	0.64604	0.05723	0.927498	-0.223462	0.255136	0.0927339	0.698077	-1.18182	-0.894098	-0.464652	-0.699052	-1.04228
TC0100009064.hg.1	FNBP1L	formin binding protein 1-like	54874	ENSG00000137942	7.24864	7.51634	7.54308	7.13481	7.37909	6.91853	0.0186339	0.0848646	-0.808068	0.00956785	-0.289811	0.185586	0.39582	0.101053	-0.54371	-0.05032	0.93794	-0.049265	0.960826	0.0150125	0.957824	0.569789	0.164251	-0.0741216	0.0316452	0.00761717	-0.177711	-0.318684
TC0100009068.hg.1	LOC100129046; RP5-1033H22.2	uncharacterized LOC100129046; Salzman2013 ANNOTATED, ncRNA, OVCODE, OVERLAPTX, OVEXON best transcript NR_034091; Transcript Identified by AceView, Entrez Gene ID(s) 100129046; putative novel transcript	100129046		6.04626	6.16406	6.02695	5.77728	5.93707	5.77418	0.0135169	0.0672996	-0.228115	0.550656	-0.252371	0.0624422	0.32707	0.308904	-0.21257	-0.72734	0.241828	0.18941	0.392909	0.565463	0.00072784	0.140692	0.352621
TC0100009073.hg.1	MIR760	microRNA 760	100126348	ENSG00000211575	4.46726	4.28257	4.2621	4.29449	4.20198	4.4606	0.0613706	0.195243	-0.103605	0.381297	-0.0556962	0.619418	-0.124777	0.526002	-0.67123	-0.281925	0.318504	-0.083595	0.793338	-0.218934	0.169485	0.0112903	0.952395	-0.318412	-0.318412	4.00507	-0.318412	-0.318412
TC0100009097.hg.1	ABCD3	ATP binding cassette subfamily D member 3	5825	ENSG00000117528	10.1107	10.1866	10.4442	10.5705	10.2568	10.3372	0.00124335	0.0104874	0.235575	0.309065	0.0430777	0.771931	0.184067	0.458718	-0.37219	0.42002	0.38852	0.22658	0.529036	-0.338579	0.0616567	0.140395	0.533483	-0.602514	-0.926375	-0.946799	-0.809154	-0.236432
TC0100009109.hg.1	SLC44A3	solute carrier family 44, member 3	126969	ENSG00000143036	3.60551	3.6822	3.50693	3.56696	3.8144	3.64878	0.274716	0.495702	-0.148597	0.355057	-0.109126	0.27357	0.0869067	0.77627	0.16269	-0.220265	0.576353	-0.04246	0.617364	-0.0706758	0.679145	0.234017	0.274955	-0.360731	-0.360731	-0.360731	-0.360731	-0.360731
TC0100009112.hg.1	LOC729970; RP4-639F20.1	hCG2028352-like; novel transcript	729970	ENSG00000235501	3.8285	3.68517	3.75734	3.76689	3.88614	3.88926	0.354356	0.572726	-0.271008	0.37153	0.0360015	0.777292	0.147673	0.700614	-0.1833	-0.358435	0.424523	0.39721	0.527705	-0.102703	0.613997	0.368628	0.375789	3.14054	2.01417	-0.0941686	0.0694922	1.33385
TC0100009120.hg.1	FLJ31662; RP4-617C6.1	uncharacterized LOC440594; uncharacterized LOC440594 [Source:EntrezGene;Acc:440594]; novel transcript	440594	ENSG00000233907	4.11577	4.17722	4.12688	4.14819	4.04851	4.11577	0.945924	0.969578	0.0478825	0.723399	-0.185144	0.153002	0.268183	0.328626	-0.61326	-0.036425	0.818878	-0.13849	0.55884	-0.125799	0.623658	-0.0289761	0.706987	0.19485	-0.694005	-0.674097	0.0266344	-1.88943
TC0100009121.hg.1	LOC100996635; RP11-286B14.1	uncharacterized LOC100996635; novel transcript	100996635	ENSG00000228971	3.48455	3.30472	3.21851	3.37405	3.50592	3.35877	0.0857124	0.24325	0.294315	0.193411	-0.241163	0.0601569	-0.0911967	0.70492	-0.00991	0.159565	0.417141	0.070875	0.837815	-0.424131	0.0134067	-0.0491592	0.623239	-0.385145	0.399596	-0.86996	-0.389254	-0.0297519
TC0100009130.hg.1	LOC102723661; RP11-147C23.1	uncharacterized LOC102723661; novel transcript	102723661	ENSG00000237435	3.41507	3.50338	3.32602	3.41402	3.61604	3.44845	0.703463	0.828843	-0.128582	0.633239	0.0489862	0.58654	-0.0977	0.574025	0.33271	0.183625	0.694587	-0.21782	0.57933	0.0472497	0.785892	-0.011985	0.917945
TC0100009142.hg.1	PTBP2	polypyrimidine tract binding protein 2	58155	ENSG00000117569	9.09619	9.27265	9.66858	9.67264	9.53505	8.85579	8.05776e-06	0.000149636	0.218735	0.00527213	0.0952015	0.595735	0.306567	0.367763	0.74934	0.671445	0.420862	0.737675	0.389578	0.386077	0.0782286	0.73575	0.0429068	1.11884	0.720213	-0.1868	0.453471	-1.89335
TC0100009153.hg.1	DPYD-AS1	DPYD antisense RNA 1	100873932	ENSG00000232878	3.69993	3.81501	3.72988	3.86744	3.51396	3.7347	0.183631	0.391733	0.0762125	0.719223	0.0396623	0.770522	0.287997	0.245097	0.61657	-0.020515	0.95907	0.47864	0.0132311	0.0631011	0.707802	-0.00358861	0.986003	0.187073	-0.673969	-0.919915	-0.770409	-1.64852
TC0100009161.hg.1	DPYD-AS2	DPYD antisense RNA 2	100873933	ENSG00000235777	3.23831	3.52478	3.4523	3.45367	3.43524	3.41372	0.128938	0.315645	0.193905	0.118075	-0.0217015	0.904661	0.36813	0.0191579	-0.81263	-0.16397	0.679293	-0.27682	0.290931	-0.176968	0.539084	0.370327	0.294436	-0.094849	-1.09819	-1.21043	-1.21043	-1.21043
TC0100009172.hg.1	LOC729987; RP5-1070A16.1	uncharacterized LOC729987; novel transcript	729987	ENSG00000226053	3.44226	3.37273	3.34148	3.36803	3.38415	3.60506	0.0255687	0.106598	-0.0031075	0.96893	-0.124204	0.375617	0.100153	0.781433	0.0591	-0.00479	0.986977	0.147295	0.466354	0.0568806	0.731039	-0.0883022	0.541482	2.07012	0.625947	0.588917	-0.0282514	-1.21013
TC0100009176.hg.1	SNX7	sorting nexin 7	51375	ENSG00000162627	3.47976	3.5709	3.45518	3.60072	3.5198	3.78228	0.071894	0.217081	0.19875	0.491188	0.145976	0.277666	0.247737	0.355893	-0.65707	0.31741	6.83152e-05	0.35768	0.642044	-0.399956	0.0713269	-0.322139	0.123671	-0.473978	-0.455633	1.17267	-0.549103	-0.549103
TC0100009179.hg.1	LOC100129620; RP5-896L10.1	uncharacterized LOC100129620; novel transcript	100129620	ENSG00000232825	4.07939	4.04283	3.98319	4.02449	4.04528	4.19205	0.171875	0.376728	0.0201675	0.944297	-0.24623	0.00111172	0.29389	0.122175	0.1728	-0.050645	0.938203	-0.17391	0.516171	0.120663	0.205701	-0.0533381	0.311509	-0.500703	-0.500703	-0.500703	-0.500703	-0.500703
TC0100009181.hg.1	PLPPR4	phospholipid phosphatase related 4	9890	ENSG00000117600	3.59261	3.45019	3.29485	3.54598	3.41008	3.55688	0.240524	0.459667	0.101195	0.448849	-0.112864	0.457405	-0.0895433	0.671287	0.33255	-0.030465	0.567509	-0.035935	0.921133	-0.461511	0.0167293	-0.0327906	0.904785	-0.23831	-0.23831	-0.23831	-0.23831	-0.23831
TC0100009183.hg.1	PALMD	palmdelphin	54873	ENSG00000099260	4.86028	4.64201	4.72281	4.89924	4.74786	4.89708	0.10942	0.284413	0.221765	0.138201	0.00151923	0.988801	-0.396457	0.547903	0.03649	-0.10456	0.833435	0.21753	0.540008	0.232873	0.206412	-0.206522	0.12104	-0.00597604	-0.116261	-0.510137	0.120064	-1.94384
TC0100009191.hg.1	AGL	amylo-alpha-1, 6-glucosidase, 4-alpha-glucanotransferase	178	ENSG00000162688	9.12066	9.27464	9.44956	9.28935	9.33938	9.2905	0.562701	0.736149	-0.03469	0.855468	-0.105852	0.444457	0.25652	0.409989	-0.30267	0.044425	0.932224	0.299895	0.516417	-0.119481	0.375879	0.340613	0.333534	0.890701	0.308156	0.271495	0.264896	-1.0956
TC0100009195.hg.1	SLC35A3	solute carrier family 35 (UDP-N-acetylglucosamine (UDP-GlcNAc) transporter), member A3	23443	ENSG00000117620	11.2156	11.0722	11.072	10.8746	10.9584	10.8332	0.00108691	0.00939377	-0.143213	0.460703	-0.03994	0.707338	0.10517	0.590854	0.02911	0.00567	0.981016	0.062535	0.790746	-0.0800083	0.614628	0.156382	0.364988	-0.793794	-0.525502	-0.946006	-0.970793	2.57268
TC0100009199.hg.1	MFSD14A	major facilitator superfamily domain containing 14A	64645	ENSG00000156875	11.7218	11.6288	11.6629	11.7373	11.2745	12.2804	4.19442e-09	2.02199e-07	-0.203475	0.255314	0.0802277	0.70556	0.30448	0.379667	-0.14412	-0.2179	0.571757	-0.54657	0.204511	-0.333306	0.0653614	0.100731	0.755324	-1.5974	-1.0859	-1.28833	-0.899738	1.13904
TC0100009204.hg.1	TRMT13	tRNA methyltransferase 13 homolog (S. cerevisiae)	54482	ENSG00000122435	10.8553	10.8342	10.7132	10.5666	10.4819	10.7354	0.273003	0.494037	0.158805	0.343436	0.131318	0.452318	0.526917	0.080523	0.18672	0.379615	0.538896	0.211545	0.760031	0.392636	0.157069	0.556117	0.0662785	0.526633	-0.000848821	1.01289	0.622178	-0.835242
TC0100009211.hg.1	RTCA	RNA 3-terminal phosphate cyclase	8634	ENSG00000137996	9.88306	9.79237	9.76832	9.67563	9.61674	9.79543	0.452987	0.655408	-0.05068	0.796937	0.0375515	0.857257	-0.097	0.782867	0.19407	-0.13114	0.737135	-0.14494	0.807007	-0.0238619	0.882976	0.176744	0.544669	-1.46793	-0.918373	-0.316657	-0.267569	3.47358
TC0100009212.hg.1	MIR553	microRNA 553	693138	ENSG00000207750	7.39239	7.4106	7.86046	7.45437	7.49319	7.18594	0.232309	0.450271	-0.161092	0.527409	-0.146784	0.492427	0.255937	0.315038	0.77422	0.15523	0.464912	-0.199125	0.659077	-0.00421778	0.990549	0.0275692	0.929112	-0.738115	0.445773	2.55766	-0.0519233	-0.738115
TC0100009215.hg.1	CDC14A	cell division cycle 14A	8556	ENSG00000079335	12.8178	12.3202	12.1267	12.2132	12.091	12.5793	0.00254463	0.018609	0.212732	0.654892	0.251606	0.199449	0.224943	0.355101	0.14499	-1.50317	0.202716	-0.350485	0.272389	0.180397	0.636078	0.554777	0.213742	-0.829366	-1.0416	-0.840055	-0.859017	-1.09731
TC0100009221.hg.1	VCAM1	vascular cell adhesion molecule 1	7412	ENSG00000162692	4.18904	4.09446	4.21952	4.30955	4.073	4.19806	0.441164	0.645857	0.406583	0.122715	-0.150058	0.285136	0.277647	0.602598	0.60124	0.076015	0.643996	-0.12854	0.816769	-0.335276	0.0916065	0.07061	0.671744	-0.367637	-0.367637	-0.367637	-0.367637	-0.367637
TC0100009226.hg.1	SLC30A7	solute carrier family 30 (zinc transporter), member 7	148867	ENSG00000162695	11.6784	11.6371	11.8406	11.842	11.6375	11.297	9.93763e-06	0.000179154	-0.13897	0.42971	0.227277	0.23644	0.0974367	0.847695	0.36576	0.235345	0.399883	0.022035	0.966245	-0.410727	0.0750804	-0.0818692	0.754803	-0.854372	-0.890119	-1.42785	-1.22318	3.5837
TC0100009231.hg.1	LOC102606465; RP11-421L21.3	uncharacterized LOC102606465; novel transcript	102606465		8.70403	8.87928	8.98051	9.48213	10.3234	8.19539	3.54945e-16	9.61751e-14	1.08769	0.000874453	-0.150012	0.517483	-0.01211	0.982634	0.66482	0.760965	0.390347	0.98379	0.26631	0.710671	0.0689066	0.565793	0.326025						8	485
TC0100009241.hg.1	S1PR1	sphingosine-1-phosphate receptor 1	1901	ENSG00000170989	16.4937	16.4203	16.3089	16.7501	16.4034	16.7756	0.00465269	0.0298692	0.228965	0.108487	0.292038	0.0392811	0.149133	0.420393	-0.34051	0.061165	0.916339	0.090585	0.840095	0.250466	0.417894	0.194989	0.49546	-0.313462	-0.215433	-0.275675	-0.213	-0.858638
TC0100009246.hg.1	LINC01307	long intergenic non-protein coding RNA 1307	104355286	ENSG00000231671	3.93681	3.8425	3.84856	3.90579	3.88158	3.98519	0.855732	0.919447	0.028085	0.834122	0.144519	0.264425	-0.292703	0.0922368	-1.07741	0.47932	0.165488	0.34163	0.426635	0.0133714	0.923536	0.182799	0.423928	-0.274679	-0.363081	-0.0572592	-0.439537	-0.633064
TC0100009273.hg.1	AMY2A	amylase, alpha 2A (pancreatic)	279	ENSG00000243480	5.37869	5.15825	5.17138	5.14477	5.36575	5.24759	0.269857	0.490921	0.13404	0.309088	-0.0861531	0.537318	0.534683	0.0358055	-0.18661	0.25031	0.325407	0.60385	0.131873	0.316431	0.227735	-0.218207	0.186396	-0.207183	5.16287	-0.207183	-0.207183	-0.207183
TC0100009305.hg.1	PRMT6	protein arginine methyltransferase 6	55170	ENSG00000198890	5.98424	5.76464	5.74715	5.67833	5.80631	6.16878	1.50877e-05	0.000256758	-0.012315	0.914381	0.201146	0.321068	0.369723	0.126497	0.05194	0.40565	0.0529301	0.04687	0.754201	-0.150119	0.586222	0.373061	0.142175	0.241062	-0.391917	-0.304854	-0.379212	-0.308964
TC0100009307.hg.1	NTNG1	netrin G1	22854	ENSG00000162631	3.74278	3.6514	3.64625	3.53258	3.52811	3.85979	0.0040706	0.0269055	-0.366532	0.287258	-0.163106	0.108279	0.04556	0.688945	0.04202	0.376215	0.568577	-0.20365	0.448738	-0.193754	0.275014	0.0195194	0.826372	-0.176617	0.947733	1.91451	4.61204	-0.301904
TC0100009312.hg.1	MIR7852	microRNA 7852	102465839	ENSG00000275455	3.13719	3.24898	3.08567	3.391	3.37115	3.29679	0.0978161	0.265093	0.05654	0.715486	0.22796	0.190836	-0.150017	0.603836	-0.09233	0.114775	0.750483	0.540435	0.0875387	0.165658	0.572563	-0.37273	0.240405
TC0100009313.hg.1	VAV3-AS1	VAV3 antisense RNA 1	100873946	ENSG00000230489	8.48838	8.66668	8.58512	9.6732	9.18059	7.98481	6.46147e-11	5.1325e-09	1.35159	0.0243391	-0.452166	0.00394586	0.251783	0.675429	-0.46695	-0.000895	0.999376	-0.359385	0.536973	0.665725	0.0146706	0.805044	0.0358145	4.01727	3.01129	0.0788477	0.496553	-0.341257	8	452
TC0100009324.hg.1	FAM102B	family with sequence similarity 102, member B	284611	ENSG00000162636	8.7103	8.66744	8.92863	8.81694	9.13364	8.90205	0.305414	0.526883	0.38413	0.255195	0.194938	0.361121	0.46088	0.201704	-0.11858	0.05621	0.955896	0.14459	0.500307	-0.195398	0.505608	0.324375	0.299505	-0.0582821	-0.709958	-0.512513	-0.62021	-1.19972
TC0100009328.hg.1	PRPF38B	pre-mRNA processing factor 38B	55119	ENSG00000134186	9.39146	9.30903	9.51509	9.21142	9.45317	9.45508	0.310401	0.531622	-0.329805	0.346858	0.0584038	0.734205	0.196123	0.616299	-0.20713	-0.115095	0.89286	0.188865	0.293836	0.0392528	0.832422	-0.0183428	0.947506	-0.676456	-0.94177	-0.965651	-1.10414	-1.51147
TC0100009329.hg.1	FNDC7	fibronectin type III domain containing 7	163479	ENSG00000143107	3.27687	3.04973	3.11117	3.26475	3.36145	3.23071	0.0749818	0.223097	0.10084	0.735303	0.0563438	0.570271	0.41042	0.148392	0.22152	-0.04528	0.88917	0.58712	0.233126	-0.16398	0.0935986	-0.0292081	0.884207	-0.631849	-0.631849	-0.631849	-0.631849	-0.631849
TC0100009331.hg.1	STXBP3	syntaxin binding protein 3	6814	ENSG00000116266	9.92817	9.82637	10.2072	9.97726	9.5955	10.0281	0.316598	0.537691	0.133128	0.504125	0.0701646	0.774681	0.538903	0.281887	0.2687	-0.30325	0.508102	-0.343355	0.376545	-0.122168	0.713498	0.33041	0.237104	-0.62937	-0.535923	-0.726319	-0.850426	-1.10361
TC0100009332.hg.1	SPATA42	spermatogenesis associated 42 (non-protein coding)	642864	ENSG00000203897	3.16386	3.32386	3.17816	3.25222	3.07119	3.12584	0.0733149	0.219862	0.0021675	0.988357	-0.0879577	0.202274	0.28509	0.306352	-0.24809	-0.14526	0.4101	0.054355	0.82582	0.129368	0.499411	-0.01534	0.844659
TC0100009333.hg.1	GPSM2	G-protein signaling modulator 2	29899	ENSG00000121957	4.20346	4.25006	4.15742	4.31859	4.31898	4.305	0.911505	0.950071	-0.0370125	0.874535	0.414413	0.0259384	0.41698	0.010397	-0.19311	-0.71152	0.0234033	-0.123395	0.730823	0.0179622	0.94668	-0.0128594	0.975234	-0.00447354	-0.295818	-0.380545	-0.420436	0.336991
TC0100009339.hg.1	TMEM167B	transmembrane protein 167B	56900	ENSG00000215717	9.20154	9.2174	9.15856	9.11095	8.61449	9.69796	1.23887e-06	2.93542e-05	0.114863	0.336399	0.0499338	0.804156	0.217667	0.398708	-0.34929	0.340895	0.449557	0.01591	0.970333	-0.313117	0.192725	0.309101	0.344268	-0.518171	-0.378242	0.0593802	-0.666123	-1.69187
TC0100009340.hg.1	SCARNA2	small Cajal body-specific RNA 2	677766	ENSG00000278249	8.32287	8.12847	8.16996	8.69407	7.67682	9.59573	1.51331e-16	4.48724e-14	0.203008	0.557115	-0.580533	0.0249352	0.0376167	0.957986	-1.53764	-0.37916	0.664701	-0.290885	0.622209	0.186629	0.705441	0.395081	0.160763	2.03016	1.60329	-1.02064	0.54222	-0.273183	1	22
TC0100009344.hg.1	SARS	seryl-tRNA synthetase	6301	ENSG00000031698	8.01674	8.03109	8.16862	7.97946	7.46504	8.47088	0.000110021	0.00139792	-0.691895	0.0119249	0.0366746	0.873839	0.622107	0.140589	0.18593	0.009245	0.982152	-0.390565	0.512662	-0.106202	0.618408	0.329255	0.371476	-1.02233	-0.384489	0.31263	0.073957	1.56074
TC0100009352.hg.1	SYPL2	synaptophysin-like 2	284612	ENSG00000143028	3.99677	3.98355	3.99379	3.91041	3.78695	4.06699	0.0809869	0.234608	-0.149635	0.467799	0.0133223	0.758644	-0.162357	0.237148	-0.03441	0.355405	0.0961982	-0.116195	0.66706	-0.169262	0.0999896	-0.0933778	0.560374	-0.365432	-0.365432	0.204839	-0.365432	-0.365432
TC0100009354.hg.1	CYB561D1	cytochrome b561 family, member D1	284613	ENSG00000174151	4.35333	4.29774	4.27329	4.34419	4.22516	4.38088	0.934795	0.963186	0.11717	0.262988	0.110777	0.340887	0.0528	0.823825	-0.15657	-0.04331	0.898942	0.22176	0.427689	0.280696	0.074547	0.243914	0.23313	-0.189361	-1.14265	-0.772209	-0.986056	-1.61292
TC0100009355.hg.1	GPR61	G protein-coupled receptor 61	83873	ENSG00000156097	3.0735	2.9421	3.02117	3.07693	3.13103	3.16593	0.115366	0.294092	0.261933	0.0448051	-0.0197115	0.85516	-0.04719	0.472219	0.07724	0.26845	0.51901	0.061785	0.870628	-0.00285028	0.981696	0.136433	0.537707	-0.0550131	-0.654507	-0.622796	-0.428753	-0.654507
TC0100009364.hg.1	CSF1	colony stimulating factor 1 (macrophage)	1435	ENSG00000184371	5.43032	5.3885	5.58289	5.68216	5.29702	5.59048	0.878395	0.931731	-0.29534	0.667142	0.70348	0.072459	-0.497903	0.485454	-0.61008	-0.15837	0.864797	-2.0475	0.0592068	0.0668633	0.956088	0.466776	0.521662	-0.370867	-0.381637	-0.382741	-0.382741	-0.367737
TC0100009365.hg.1	AHCYL1	adenosylhomocysteinase like 1	10768	ENSG00000168710	10.9322	10.7806	10.6246	10.7248	10.4911	11.2443	5.83681e-09	2.70149e-07	-0.0325575	0.787643	0.08854	0.669353	0.0105167	0.960095	0.59615	0.072765	0.783071	-0.28511	0.203624	0.0140347	0.938003	0.210212	0.447355	0.605321	-0.333691	0.483123	-0.145888	-0.144199
TC0100009366.hg.1	STRIP1	striatin interacting protein 1	85369	ENSG00000143093	9.4574	9.61834	9.49695	9.4533	9.73333	9.48899	0.55131	0.728101	-0.12882	0.0240723	-0.0523523	0.737788	-0.0638167	0.842099	0.10354	0.185415	0.727629	0.288185	0.610006	0.108923	0.593641	0.327831	0.172346	-0.491176	-0.0548722	-0.26493	-0.485301	-0.750451
TC0100009370.hg.1	UBL4B	ubiquitin-like 4B	164153	ENSG00000186150	3.44369	3.37473	3.35623	3.49254	3.3011	3.503	0.439288	0.644406	-0.113528	0.573104	-0.0893546	0.531607	0.04124	0.874264	0.18396	0.090945	0.832416	0.00535	0.990443	-0.110159	0.544044	0.0704175	0.757131
TC0100009373.hg.1	SLC6A17	solute carrier family 6 (neutral amino acid transporter), member 17	388662	ENSG00000197106	3.78243	3.77835	3.79842	3.89062	3.73042	3.79875	0.681205	0.81512	0.200247	0.234949	-0.141472	0.0672446	0.0569367	0.675636	0.07024	-0.00044	0.997998	0.462825	0.219447	-0.138548	0.367404	-0.115477	0.444882	-0.457717	-0.909377	-0.758823	-0.332256	-0.658454
TC0100009383.hg.1	RBM15	RNA binding motif protein 15	64783	ENSG00000162775	11.8132	11.8302	12.106	11.8508	11.9994	12.0133	0.0836993	0.239638	-0.301915	0.119035	-0.0974108	0.40464	0.21392	0.345164	-0.25596	0.100445	0.703098	-0.233345	0.562292	0.0242714	0.857831	0.324446	0.0805641	0.972236	2.64202	1.35784	1.52864	2.06668
TC0100009386.hg.1	PROK1	prokineticin 1	84432	ENSG00000143125	4.73773	4.63343	4.6025	4.72868	4.84857	4.73185	0.274319	0.495288	0.0464375	0.694908	-0.0219423	0.768891	-0.167747	0.45441	-0.35973	0.071235	0.560491	0.14582	0.679308	0.221968	0.351833	-0.0417156	0.776089
TC0100009394.hg.1	CD53	CD53 molecule	963	ENSG00000143119	19.5284	19.4631	19.3548	19.5439	19.5005	19.5563	3.04353e-06	6.4285e-05	0.12633	0.0684751	0.0109892	0.747013	-0.0260333	0.389355	-0.00031	0.01357	0.891873	0.10341	0.0597541	-0.0453908	0.585474	-0.0267817	0.472437	0.0886377	-0.0214988	0.728147	0.0570767	-0.187879
TC0100009402.hg.1	CEPT1	choline/ethanolamine phosphotransferase 1	10390	ENSG00000134255	12.3472	12.3967	12.6452	12.3992	12.6361	12.4828	0.23717	0.455722	-0.1521	0.370671	-0.196118	0.181761	0.132847	0.711438	0.28345	-0.06203	0.852365	0.13964	0.245008	0.135718	0.433412	0.187604	0.540095	1.99445	1.97845	0.845257	0.357811	-0.946392
TC0100009403.hg.1	CHI3L2	chitinase 3-like 2	1117	ENSG00000064886	9.09986	9.88675	8.48137	10.5941	9.90563	8.95908	0.00836176	0.0468589	0.956967	0.220653	-0.0979392	0.794614	-0.69117	0.352681	-1.73534	-0.367135	0.901665	-0.87049	0.852408	1.00474	0.286476	1.89366	0.0913716	1.96059	1.69526	0.625796	0.33491	-0.913561
TC0100009405.hg.1	CHIAP2	chitinase, acidic pseudogene 2	149620	ENSG00000203878	4.69323	4.68176	4.51369	4.66165	4.46148	4.736	0.496197	0.688117	0.45054	0.255808	-0.0555108	0.748387	-0.19532	0.496477	0.30148	-0.63494	0.33021	-0.23969	0.717755	-0.101753	0.70364	-0.600034	0.00117482	2.23689	1.94029	2.0674	1.43184	1.07169
TC0100009406.hg.1	CHIA	chitinase, acidic	27159	ENSG00000134216	3.12967	3.04128	3.12758	3.13644	3.05405	3.24996	0.215007	0.430675	0.06677	0.603712	-0.0602523	0.634158	0.24446	0.317641	-0.44469	-0.040345	0.881888	-0.221095	0.578279	-0.074725	0.71056	-0.203884	0.144917	2.08715	-0.32761	2.91846	3.51225	-0.32761
TC0100009408.hg.1	PIFO	primary cilia formation	128344	ENSG00000173947	3.38547	3.34914	3.38526	3.41303	3.6763	3.43152	0.286018	0.507168	-0.075825	0.650217	-0.00125154	0.988599	-0.1533	0.58352	0.7006	0.260775	0.355219	-0.257745	0.249371	0.115338	0.650136	0.209908	0.146887	-0.373956	-0.640781	0.44237	-0.640781	-0.640781
TC0100009414.hg.1	ATP5F1	ATP synthase, H+ transporting, mitochondrial Fo complex subunit B1	515	ENSG00000116459	13.2761	12.8757	13.4972	13.3036	13.2176	13.5166	0.000273572	0.00300951	-0.13518	0.0504462	0.0228308	0.883896	-0.207787	0.472134	-0.76844	0.153775	0.316694	0.052365	0.783936	-0.355852	0.0732394	0.0711825	0.750596	-0.422803	-0.342832	-0.166565	-0.319269	1.60501
TC0100009417.hg.1	C1orf162	chromosome 1 open reading frame 162	128346	ENSG00000143110	14.5503	14.3876	13.5848	14.4573	13.324	14.1751	0.00470954	0.0301453	0.43614	0.0634414	0.147592	0.670137	0.304457	0.296487	-0.21103	0.117395	0.760239	-0.324855	0.134126	0.348886	0.392452	0.840947	0.039595	0.0983216	-0.0570286	-0.562413	-0.438288	-0.833031
TC0100009418.hg.1	RAP1A	RAP1A, member of RAS oncogene family	5906	ENSG00000116473	12.572	12.3241	12.9516	12.4608	12.098	12.771	0.00355889	0.0242432	-0.265948	0.249845	0.0104515	0.966523	0.318263	0.463204	-0.13039	-0.10747	0.651855	-0.138305	0.814205	-0.457594	0.277829	-0.0146253	0.967217	-0.788447	-0.714689	-0.396342	-0.444426	0.423381
TC0100009427.hg.1	FAM212B-AS1	FAM212B antisense RNA 1	100506343	ENSG00000227811	4.00586	3.8158	4.19118	4.05827	3.97042	4.09157	0.213496	0.428736	-0.02303	0.956068	0.0606362	0.734621	0.165543	0.027969	-0.25816	0.604225	0.0874026	-0.617285	0.232927	-0.169618	0.42316	-0.216672	0.310142	-0.272417	-0.272417	-0.272417	-0.272417	-0.272417
TC0100009428.hg.1	DDX20	DEAD (Asp-Glu-Ala-Asp) box polypeptide 20	11218	ENSG00000064703	8.59845	8.48703	8.63744	8.43408	8.47171	9.06295	1.90686e-05	0.000313726	-0.0942025	0.522039	-0.0320815	0.85121	0.144453	0.554641	-0.22847	0.06574	0.916879	0.305015	0.706152	-0.13142	0.682824	0.385415	0.167942	0.366035	0.222813	0.379093	-0.122703	-1.04401
TC0100009431.hg.1	KCND3-AS1	KCND3 antisense RNA 1	100873995	ENSG00000237556	3.5757	3.56544	3.56605	3.6603	3.56925	3.9439	0.000461211	0.00464702	0.0928625	0.360438	-0.298125	0.111045	0.1711	0.588939	-0.13524	0.24294	0.269058	0.246025	0.560449	0.1777	0.321431	-0.192746	0.446621
TC0100009433.hg.1	LOC643355; RP11-88H9.2; toyfawbu	uncharacterized LOC643355; putative novel transcript; Transcript Identified by AceView	643355	ENSG00000231437	4.99933	4.9382	4.89155	4.98754	5.18757	5.2808	0.0413844	0.149469	0.112672	0.500717	-0.102532	0.36072	0.0669567	0.682539	0.07979	0.06958	0.501211	0.211495	0.563812	-0.448427	0.02348	-0.169647	0.0861164	2.31955	-0.6977	-0.6977	-0.6977	-0.6977
TC0100009441.hg.1	CTTNBP2NL	CTTNBP2 N-terminal like	55917	ENSG00000143079	5.18898	4.70117	4.86078	4.446	4.55092	4.87371	1.03606e-05	0.000185792	-0.341388	0.0770498	0.03016	0.751569	0.30007	0.304811	1.16136	-0.05876	0.627574	0.016885	0.965402	0.263526	0.229002	0.298705	0.268454	-0.161141	0.0611148	-0.2768	-0.0714897	-0.450979
TC0100009444.hg.1	CAPZA1	capping protein (actin filament) muscle Z-line, alpha 1	829	ENSG00000116489	14.5661	14.3664	14.6998	14.6586	14.1112	14.725	0.000410824	0.00422047	-0.26063	0.097152	-0.06165	0.751727	0.302973	0.455167	-0.43172	0.033815	0.908929	-0.211495	0.228094	-0.30205	0.096862	0.204954	0.261751	-0.503456	-0.226399	-0.168124	-0.085687	0.45714
TC0100009449.hg.1	MOV10	Mov10 RISC complex RNA helicase	4343	ENSG00000155363	5.55876	5.30738	5.3463	5.48521	5.53584	5.3077	0.608458	0.767277	-0.300162	0.226494	0.0115977	0.969131	-0.131397	0.767089	0.87957	0.31743	0.312923	0.024195	0.960048	0.843387	0.0137503	-0.286097	0.497426	-0.95437	-0.962113	-1.22197	-1.11987	-1.90809
TC0100009452.hg.1	FAM19A3	family with sequence similarity 19 (chemokine (C-C motif)-like), member A3	284467	ENSG00000184599	5.88811	5.74968	5.76142	5.70594	5.91311	5.80737	0.111275	0.287637	-0.0394075	0.5554	-0.0821623	0.464173	0.0432167	0.892878	0.97972	-0.062835	0.835991	0.05704	0.776342	-0.186932	0.288293	0.0410517	0.79799
TC0100009463.hg.1	SLC16A1-AS1	SLC16A1 antisense RNA 1	100506392	ENSG00000226419	8.34513	8.19636	8.43825	8.00986	8.20136	7.91477	0.0951315	0.260449	-0.555655	0.315595	0.0772808	0.574061	-0.28557	0.44752	0.57003	0.37242	0.699218	-0.07553	0.865829	0.506933	0.033714	0.179487	0.468277	0.891285	1.92878	1.6683	0.93117	-0.385272
TC0100009468.hg.1	LRIG2	leucine-rich repeats and immunoglobulin-like domains 2	9860	ENSG00000198799	7.80918	7.76107	7.79504	7.68957	8.12729	7.41821	0.00256671	0.0187273	-0.161265	0.593333	0.0242477	0.863108	0.09753	0.360757	0.10035	0.21375	0.108105	0.19412	0.83184	0.532079	0.0300259	0.349771	0.141267	1.94247	-0.0259631	0.211786	-0.229055	-0.739569
TC0100009474.hg.1	MAGI3	membrane associated guanylate kinase, WW and PDZ domain containing 3	260425	ENSG00000081026	4.08804	3.73729	4.08044	3.88739	3.90307	3.99824	0.0397408	0.145397	-0.408708	0.0446502	0.113954	0.369168	-0.07325	0.816842	-0.18069	0.34872	0.423157	0.187825	0.579414	-0.501452	0.0185963	0.00715306	0.973521	-0.578663	-0.823397	-0.714496	-0.73089	0.096989
TC0100009477.hg.1	AP4B1-AS1	AP4B1 antisense RNA 1	100287722	ENSG00000226167	6.41907	6.55424	6.65452	6.44171	6.44769	6.15523	0.226468	0.443616	-0.1466	0.722335	0.106872	0.67794	0.316987	0.485979	0.02232	-0.705325	0.31342	0.184265	0.852292	0.210122	0.566567	-0.150749	0.633792	0.21108	1.20549	-0.0498763	-0.428354	-1.17446
TC0100009479.hg.1	DCLRE1B	DNA cross-link repair 1B	64858	ENSG00000118655	5.90937	5.74297	5.52351	5.78007	5.53348	6.1954	2.56862e-05	0.000406209	-0.0011825	0.994084	0.0434208	0.842478	0.340217	0.174843	-0.41506	0.519335	0.464854	0.06633	0.872753	-0.252055	0.185541	0.185097	0.415251	-0.508566	-1.29971	-1.08612	-0.334188	-1.68591
TC0100009480.hg.1	HIPK1	homeodomain interacting protein kinase 1	204851	ENSG00000163349	12.6988	12.2711	12.4889	12.4558	12.2372	12.3715	0.0696396	0.212569	0.01779	0.944399	0.419682	0.0410584	0.27578	0.448236	0.44566	-0.107455	0.838288	-0.071645	0.715738	-0.104692	0.779565	-0.0483714	0.8796	-1.26931	-1.65376	-1.38551	-1.61713	-1.68493
TC0100009509.hg.1	SYCP1	synaptonemal complex protein 1	6847	ENSG00000198765	3.52807	3.3177	3.35987	3.58363	3.43771	3.45269	0.502439	0.692771	0.171178	0.118437	0.373561	0.120573	0.302443	0.29722	-0.31695	0.16544	0.688398	0.138055	0.673372	-0.33498	0.238051	0.306248	0.595083	-0.039138	0.267524	-0.0152473	-0.399717	-0.713821
TC0100009511.hg.1	TSHB	thyroid stimulating hormone, beta	7252	ENSG00000134200	3.42108	3.46622	3.37943	3.50346	3.54045	3.48694	0.78056	0.875784	0.113135	0.208202	0.0278254	0.807555	-0.05069	0.857733	-0.18517	-0.372725	0.112132	-0.332325	0.211491	-0.114811	0.476344	-0.103986	0.529335	-0.279535	-0.503871	-0.503871	-0.503871	-0.503871
TC0100009524.hg.1	VANGL1	VANGL planar cell polarity protein 1	81839	ENSG00000173218	4.83497	4.63874	5.26208	4.9566	4.63403	4.84307	0.349571	0.568518	-0.681187	0.0197787	0.409364	0.12295	0.274993	0.724964	-0.95189	-0.38994	0.462509	-0.136805	0.871245	-0.338195	0.303038	-0.843731	0.0520072	-0.937225	-0.916238	-0.198205	-0.218668	0.706879
TC0100009531.hg.1	LOC101928995; RP11-12L8.1	uncharacterized LOC101928995; novel transcript	101928995	ENSG00000228127	3.28651	3.31419	3.39685	3.24581	3.38421	3.27584	0.777997	0.874382	0.0204575	0.950087	-0.0572092	0.622167	0.13443	0.473578	0.24187	0.080365	0.89526	0.02958	0.932485	-0.19494	0.100942	0.14996	0.400925	-0.467922	2.9042	-0.467922	0.913428	-0.467922
TC0100009534.hg.1	SLC22A15	solute carrier family 22, member 15	55356	ENSG00000163393	6.79788	6.78285	6.42868	6.00346	5.99685	6.98869	2.69895e-07	7.78377e-06	-1.03726	0.0244011	0.438644	0.149599	-0.0841167	0.908979	0.2486	0.107775	0.780793	-0.57742	0.0189978	-0.419039	0.266774	-0.33959	0.531784	-0.438431	0.128566	0.0290479	-0.186761	-0.369184
TC0100009551.hg.1	MIR320B1	microRNA 320b-1	100302117	ENSG00000211543	4.21185	4.15995	4.25578	4.19829	4.17305	4.24811	0.98101	0.988971	0.241965	0.188903	-0.0223392	0.854255	0.453627	0.243326	-0.06474	-0.235805	0.758124	0.198095	0.784102	0.140847	0.411745	-0.067075	0.716016
TC0100009553.hg.1	C1orf137	chromosome 1 open reading frame 137	388667	ENSG00000203864	3.25591	3.37434	3.28459	3.27694	3.25781	3.32776	0.785098	0.878292	-0.02643	0.862042	-0.107192	0.371089	-0.285787	0.48625	-0.18036	0.222615	0.431365	0.243185	0.273439	-0.191579	0.247145	0.22095	0.302361
TC0100009555.hg.1	CD2	CD2 molecule	914	ENSG00000116824	7.41042	4.80917	5.87067	6.33768	4.50589	6.30027	7.61824e-05	0.00102516	-0.592952	0.673995	0.962145	0.0967676	1.49264	0.54604	1.33665	1.35959	0.462102	-0.410915	0.845179	-0.631002	0.606642	-0.962957	0.492114	-1.0064	-1.01739	-1.02045	-1.01802	-1.03015
TC0100009558.hg.1	PTGFRN	prostaglandin F2 receptor inhibitor	5738	ENSG00000134247	3.39365	3.31825	3.33466	3.40311	3.40272	3.44597	0.734227	0.848367	-0.16356	0.479537	0.0786562	0.511395	-0.13193	0.506202	-0.66757	-0.376805	0.374763	0.175495	0.366039	-0.0917931	0.224639	0.197213	0.315712	-0.259644	-0.259644	-0.259644	-0.259644	-0.259644
TC0100009560.hg.1	CD101	CD101 molecule	9398	ENSG00000134256	6.35452	5.60768	5.12671	5.76036	5.38622	5.88781	0.0219496	0.095557	0.30479	0.472841	0.0934292	0.744534	0.231323	0.479355	1.85505	-0.78108	0.314896	0.05486	0.942659	-0.698119	0.138287	-0.341809	0.594251	-0.66744	-0.717509	-0.628882	-0.744235	-0.74342
TC0100009561.hg.1	TTF2	transcription termination factor, RNA polymerase II	8458	ENSG00000116830	7.223	7.40017	7.38198	7.0786	7.22545	7.17607	0.270771	0.491768	-0.604385	0.0521714	0.115253	0.34442	-0.01406	0.944893	1.13306	0.37322	0.270535	0.19189	0.759681	-0.297986	0.135437	-0.0251822	0.904018	-0.925981	-0.0258482	-0.0901214	-0.0707472	0.697148
TC0100009562.hg.1	MIR942	microRNA 942	100126331	ENSG00000215930	3.46029	3.44582	3.30902	3.47413	3.45511	3.60011	0.159721	0.359982	0.0672875	0.680348	0.0381231	0.777505	-0.0612133	0.816288	-0.42705	0.00877	0.949459	-0.038485	0.929261	0.114518	0.690344	0.0969817	0.641822	-0.226986	-0.226986	-0.226986	-0.226986	-0.226986
TC0100009568.hg.1	MAN1A2	mannosidase, alpha, class 1A, member 2	10905	ENSG00000198162	12.7063	12.9285	13.2596	13.0662	13.0476	12.7964	0.00368621	0.0249118	0.03507	0.947166	-0.131447	0.478696	-0.165793	0.721741	-0.14848	-0.52847	0.419708	0.64087	0.360719	-0.484098	0.0339113	-0.114892	0.770324	-0.44554	-0.609061	-0.184732	-0.835034	3.08637
TC0100009572.hg.1	FAM46C	family with sequence similarity 46, member C	54855	ENSG00000183508	12.1824	12.3267	12.6673	12.9924	12.1923	11.5321	4.89785e-07	1.31556e-05	-0.447423	0.431247	-0.327797	0.479713	-1.05874	0.222082	-1.50974	0.6455	0.711322	-0.768495	0.441247	-1.04148	0.0993609	0.357012	0.679478	0.334525	0.254514	-0.220912	0.134402	4.9384
TC0100009580.hg.1	WDR3	WD repeat domain 3	10885	ENSG00000065183	6.96924	6.93567	6.92661	7.05229	6.9211	7.46755	0.00791831	0.0449753	0.3298	0.256694	0.168914	0.523159	0.540313	0.104899	0.64984	-0.150765	0.800263	0.202685	0.0356242	-0.0391269	0.896615	0.46786	0.367134	-0.259149	-0.203086	0.00133646	-0.889362	0.843723
TC0100009595.hg.1	WARS2-IT1	WARS2 intronic transcript 1	104472716		3.36227	3.44261	3.52844	3.33941	3.59302	3.47861	0.292345	0.513738	-0.0717175	0.674202	-0.0476223	0.746126	0.309763	0.390974	-0.58838	-0.273375	0.517191	0.16806	0.444693	-0.244401	0.19984	0.33845	0.230012
TC0100009597.hg.1	LOC101929147; RP11-418J17.1; fleyboy	uncharacterized LOC101929147; Transcript Identified by AceView; novel transcript	101929147	ENSG00000231365	6.02455	6.05869	6.0019	5.86999	6.16023	6.05959	0.179312	0.38656	-0.126213	0.644494	-0.0546777	0.555571	0.0747233	0.426506	-0.04451	-0.486015	0.2695	-0.07525	0.828613	0.157357	0.368306	0.0503669	0.729106	0.524557	1.00686	0.3654	1.82504	-0.327868
TC0100009608.hg.1	HAO2	hydroxyacid oxidase 2 (long chain)	51179	ENSG00000116882	3.25355	3.29963	3.16709	3.26439	3.2339	3.38621	0.423153	0.631159	-0.297355	0.0801192	-0.313347	0.0512572	0.0388133	0.733513	1.29529	0.007905	0.979146	-0.169435	0.260993	-0.0403881	0.875824	0.209742	0.0879898
TC0100009609.hg.1	HAO2-IT1	HAO2 intronic transcript 1	100874270	ENSG00000230921	3.32475	3.386	3.2727	3.35985	3.35914	3.50344	0.207264	0.421468	0.0644025	0.825158	0.0751469	0.542805	-0.193267	0.120649	0.16947	-0.32424	0.713629	-0.243055	0.535536	0.0125183	0.923207	-0.170904	0.271428
TC0100009611.hg.1	HSD3B2	hydroxy-delta-5-steroid dehydrogenase, 3 beta- and steroid delta-isomerase 2	3284	ENSG00000203859	3.19425	3.23262	3.1443	3.33747	3.13816	3.3498	0.0278131	0.11322	-0.082655	0.543818	-0.0771131	0.568625	0.0768033	0.750068	0.73404	-0.244135	0.0481161	0.088385	0.758845	-0.259855	0.134548	-0.0425917	0.777752	-0.260813	-0.260813	-0.260813	-0.260813	-0.260813
TC0100009617.hg.1	HSD3BP4	hydroxy-delta-5-steroid dehydrogenase, 3 beta, pseudogene 4	128102		3.28289	3.26185	3.24714	3.29342	3.2383	3.30892	0.975383	0.985746	0.0870525	0.579217	-0.0326423	0.733619	0.32805	0.216176	-0.03874	-0.06693	0.838776	0.326265	0.0594249	0.172158	0.0814558	-0.105346	0.558067
TC0100009621.hg.1	PHGDH	phosphoglycerate dehydrogenase	26227	ENSG00000092621	3.8891	4.12521	4.09569	4.1851	4.21971	3.92888	0.0755211	0.224141	-0.154115	0.551367	0.238165	0.223983	-0.198403	0.684843	-0.28606	0.06933	0.922002	-0.31301	0.314983	-0.139296	0.508012	0.0752789	0.797803	-0.471029	-0.264434	0.355684	-0.2099	4.31962
TC0100009641.hg.1	NBPF8	neuroblastoma breakpoint family, member 8	728841	ENSG00000270231	7.82787	7.72594	7.84434	7.40261	7.98743	7.77614	0.0183423	0.0838968	-0.396285	0.0440058	0.0683423	0.770698	0.275047	0.366806	0.53489	0.840525	0.303337	0.625525	0.241916	0.124369	0.708473	0.0207733	0.94728	0.0896357	0.81942	0.020839	0.848557	-0.701661
TC0100009651.hg.1	PPIAL4A	peptidylprolyl isomerase A (cyclophilin A)-like 4A	653505	ENSG00000263353	7.52322	7.59068	7.59368	7.6061	7.36192	7.24888	0.0569118	0.185315	-0.37011	0.281193	-0.215725	0.126467	0.275247	0.57525	0.46632	-0.20212	0.807431	0.33569	0.657429	0.106661	0.614059	0.566277	0.178572	-0.333364	-0.333364	-0.333364	-0.333364	-0.333364
TC0100009656.hg.1	FCGR1B	Fc fragment of IgG, high affinity Ib, receptor (CD64)	2210	ENSG00000198019	4.00117	3.79373	3.50526	4.05121	3.62815	3.96171	0.732402	0.847301	-0.0687075	0.857313	0.241096	0.486168	0.18214	0.587092	3.48456	0.13546	0.0594594	-0.472115	0.638192	-0.398144	0.193459	-0.364599	0.467203	-0.244139	-0.244613	-0.260678	-0.25728	-0.2838
TC0100009658.hg.1	SRGAP2C	SLIT-ROBO Rho GTPase activating protein 2C	653464	ENSG00000171943	10.8972	10.2422	10.336	10.6091	10.3421	10.1273	3.17491e-05	0.000487334	-0.227735	0.483949	0.0727077	0.779719	0.27802	0.324272	0.93347	-0.120145	0.656306	0.068895	0.929191	0.00638222	0.982252	0.0469131	0.904493	-0.345142	-0.138003	-0.50993	-0.115286	-0.891098
TC0100009666.hg.1	EMBP1	embigin pseudogene 1	647121	ENSG00000231752	11.7336	12.0115	11.8683	11.9112	11.8272	12.0878	0.0461313	0.160969	-0.180135	0.262074	0.0683838	0.677018	0.20845	0.552148	-0.69995	0.187725	0.384071	-0.136965	0.242884	-0.230551	0.263857	0.0487525	0.780236	-0.694981	-0.635308	-0.665261	-0.640203	-0.830878
TC0100009697.hg.1	FCGR1C	Fc fragment of IgG, high affinity Ic, receptor (CD64), pseudogene	100132417	ENSG00000265531	4.02038	3.90671	3.46648	3.94013	3.66752	3.89754	0.8626	0.922984	-0.140795	0.552675	0.552225	0.176987	-0.130637	0.838476	2.42197	-0.256295	0.621718	-0.857405	0.357235	-0.38283	0.386527	-0.435437	0.426209	-0.013379	-0.161655	-0.338438	-0.344354	-0.344354
TC0100009700.hg.1	SRGAP2D	SLIT-ROBO Rho GTPase activating protein 2D (pseudogene)	100996712		10.0855	9.4832	9.43632	9.72317	9.22313	9.53891	0.0276602	0.112837	-0.60319	0.149938	0.247091	0.401121	0.680247	0.251075	-0.15155	-0.11996	0.417095	-0.95045	0.309925	0.34547	0.392365	0.107273	0.755452
TC0100009707.hg.1	RNVU1-15	RNA, variant U1 small nuclear 15	101954267	ENSG00000207205	13.4543	14.1941	14.1014	14.4873	13.1597	14.9854	1.6464e-07	5.04385e-06	-0.14518	0.802852	-0.58539	0.0482381	-0.697737	0.167336	-0.98823	-0.724865	0.590717	-1.09457	0.0973821	-1.08485	0.150147	-0.793395	0.256852	-0.195563	-0.0970111	-0.369086	-0.225998	0.505855
TC0100009716.hg.1	SRGAP2-AS1; RP11-289H16.1	Homo sapiens SRGAP2 antisense RNA 1 (SRGAP2-AS1), long non-coding RNA.; novel transcript	100873165	ENSG00000230806	3.7062	3.81729	4.16623	3.84272	3.82741	3.62746	0.0699097	0.213139	-0.66069	0.0963768	-0.0401708	0.826549	-0.858873	0.0336381	0.88604	0.543355	0.0163857	-0.172505	0.705155	0.354914	0.13297	-0.324645	0.144415	0.72936	1.49008	-0.62195	-0.669393	-0.451809
TC0100009719.hg.1	LOC645166	lymphocyte-specific protein 1 pseudogene; Homo sapiens lymphocyte-specific protein 1 pseudogene (LOC645166), transcript variant 2, non-coding RNA.; Homo sapiens lymphocyte-specific protein 1 pseudogene (LOC645166), transcript variant 3, non-coding RNA.	645166		7.36908	7.41581	7.40296	7.32812	7.10341	7.34649	0.877337	0.931075	-0.433895	0.0530815	-0.107357	0.513569	-0.10316	0.510442	0.0818	-0.041035	0.893085	0.295715	0.0844021	-0.446966	0.200345	-0.395728	0.240697
TC0100009723.hg.1	FAM72D	family with sequence similarity 72, member D	728833	ENSG00000215784	5.25069	5.3	5.73226	5.87749	5.20317	4.80241	4.32989e-09	2.08286e-07	0.016125	0.960172	0.269617	0.388073	-1.11858	0.323272	0.78996	0.49121	0.621783	-0.44156	0.48249	-0.0711444	0.865311	-0.848374	0.241906	-0.603091	-0.603091	-0.603091	-0.603091	0.943765
TC0100009728.hg.1	LOC100996740; AC241585.2	uncharacterized LOC100996740	100996740		9.74541	9.72289	9.08642	9.48988	8.86507	9.57999	0.134934	0.324774	0.194938	0.580297	-0.48158	0.0968979	0.196623	0.766748	-1.77743	0.735625	0.272875	-0.18654	0.836233	0.638593	0.17216	1.15948	0.0249306
TC0100009731.hg.1	RNVU1-14	RNA, variant U1 small nuclear 14	101954266	ENSG00000207501	16.1663	17.1961	17.0167	17.2581	16.8937	16.9979	0.000504918	0.00501593	0.145533	0.807732	-0.394226	0.0859561	-0.397647	0.552469	-1.29112	-1.34425	0.598873	-1.18789	0.229054	-0.353691	0.410788	-0.166389	0.673136	-0.185695	-0.185695	-0.185695	-0.185695	-0.185695
TC0100009742.hg.1	CD160	CD160 molecule	11126	ENSG00000117281	7.7346	6.47389	8.02966	6.62888	5.99956	7.00734	0.0342241	0.130938	-1.00963	0.50381	1.08148	0.0209311	0.954553	0.52946	0.24194	2.39637	0.511999	0.27093	0.755193	-1.79777	0.0157383	-1.5305	0.0848431	-0.365451	-0.389878	-0.368754	-0.380116	-0.393118
TC0100009745.hg.1	POLR3C	polymerase (RNA) III (DNA directed) polypeptide C (62kD)	10623	ENSG00000186141	11.1823	11.0866	10.8154	11.1703	10.857	11.4528	2.04701e-06	4.55245e-05	0.397435	0.10733	-0.0858062	0.50247	0.179457	0.346096	-0.3519	0.023165	0.954518	-0.196415	0.174522	0.0242894	0.908613	0.326844	0.0244355	0.0133199	0.331463	-0.101018	-0.305421	0.86794
TC0100009746.hg.1	NUDT17	nudix hydrolase 17	200035	ENSG00000186364	4.51749	4.41512	4.20285	4.40204	4.6624	4.46566	0.209102	0.423691	0.285853	0.0182437	0.15268	0.165181	0.115847	0.663894	-0.36612	0.63944	0.210814	0.457865	0.332805	-0.0727878	0.653233	-0.186141	0.222256	0.04572	-0.0597702	-0.0850031	0.0435558	-0.250444
TC0100009749.hg.1	GNRHR2	gonadotropin releasing hormone receptor 2, pseudogene	114814	ENSG00000211451	4.33348	4.32232	4.42892	4.23774	4.1097	4.27738	0.461204	0.661864	-0.08404	0.74006	-0.282501	0.105269	-0.196863	0.111902	0.13264	0.42456	0.247144	0.22607	0.531343	-0.0900425	0.684589	0.109205	0.586345	0.997958	0.377886	0.11728	-0.492474	-0.477972
TC0100009754.hg.1	LOC101928979; RP11-458D21.1	uncharacterized LOC101928979; novel transcript	101928979	ENSG00000233396	4.26559	4.5902	4.45743	4.44246	4.78303	4.54833	0.000701949	0.00657033	-0.545515	0.00769974	-0.279226	0.030314	0.0775233	0.749064	-0.64707	-0.067045	0.779033	0.072255	0.862609	0.64762	0.067343	0.156171	0.61491	0.946564	1.02515	-0.204677	-0.446975	-1.35723
TC0100009766.hg.1	CH17-408M7.1	uncharacterized LOC102724558; novel transcript	100288805		3.34799	3.29891	3.3301	3.3781	3.37735	3.31886	0.945422	0.969307	-0.204072	0.0785176	0.0108515	0.919518	0.865487	0.00100916	0.30813	0.06684	0.83055	0.286495	0.332133	-0.0682819	0.608633	-0.0489394	0.760162
TC0100009770.hg.1	NBPF12	neuroblastoma breakpoint family, member 12	149013	ENSG00000268043	13.9328	13.8556	14.1694	13.4693	14.3073	13.8038	0.000102885	0.00132222	-0.681795	0.0871521	-0.0972131	0.510507	0.521353	0.1928	0.37577	0.494015	0.414887	0.972575	0.428711	0.531089	0.0259931	0.223546	0.341466	0.877744	0.803299	0.959584	0.593275	-2.08823
TC0100009776.hg.1	PDIA3P1	protein disulfide isomerase family A member 3 pseudogene 1	171423		7.39694	7.34649	7.51133	7.40114	7.39453	7.11376	0.0082314	0.0462965	0.003285	0.992256	0.0577331	0.601726	-0.407963	0.0640365	0.68748	0.6742	0.328702	0.29702	0.615255	-0.213203	0.345943	0.120708	0.326115
TC0100009788.hg.1	BCL9	B-cell CLL/lymphoma 9	607	ENSG00000116128	6.12067	6.11481	5.85099	6.09336	5.83122	5.96091	0.488432	0.682537	-0.211673	0.296071	-0.0471885	0.82535	0.02408	0.95731	-1.18636	0.32105	0.250571	-0.187525	0.444141	-0.189205	0.430143	-0.184607	0.653762	-0.602115	-0.732166	-1.0564	-0.433049	2.28815
TC0100009825.hg.1	LOC100132057; bokarbo; RP6-206I17.2; RP11-495P10.1; fawboy	phosphodiesterase 4D interacting protein pseudogene; Transcript Identified by AceView; novel transcript	100132057		5.96082	5.83007	6.10942	5.78771	5.8411	5.86642	0.397357	0.60956	-0.104012	0.725695	0.14113	0.274884	0.281637	0.119841	-0.30694	-0.060345	0.946847	0.1065	0.871647	0.425919	0.0985194	0.496347	0.152002
TC0100009826.hg.1	RNVU1-3	RNA, variant U1 small nuclear 3	101954272	ENSG00000201183	7.61706	7.17323	7.27679	7.56592	7.06314	7.55169	0.0117267	0.0605053	0.532462	0.423142	-0.393482	0.0271067	0.18608	0.587087	-0.84069	0.34071	0.722325	-0.978255	0.1787	0.182676	0.469201	0.123695	0.658747	-0.620058	-0.620058	-0.620058	-0.620058	-0.620058
TC0100009858.hg.1	PPIAL4C	peptidylprolyl isomerase A (cyclophilin A)-like 4C	653598	ENSG00000263464	9.61025	9.58515	9.77181	9.805	9.64769	9.24224	0.0372037	0.138788	-0.14944	0.350824	-0.00639846	0.974347	-0.42042	0.111518	1.19524	0.34871	0.577406	-0.02022	0.969481	-0.077985	0.746047	0.646452	0.0806565	-0.266678	-0.266678	-0.266678	-0.266678	-0.266678
TC0100009866.hg.1	FCGR1A	Fc fragment of IgG, high affinity Ia, receptor (CD64)	2209	ENSG00000150337	6.12865	5.75122	4.99491	6.04046	5.47796	6.30695	0.562688	0.736149	0.495815	0.0924433	0.966248	0.169312	0.639527	0.528243	3.48101	-1.23128	0.572372	-1.56681	0.431749	-0.659851	0.338093	-0.315388	0.731109	-0.221937	-0.23862	-0.218242	-0.247761	-0.274623
TC0100009880.hg.1	HIST2H2AC	histone cluster 2, H2ac	8338	ENSG00000184260	14.2763	14.2154	14.1572	14.5315	14.0301	15.1214	2.53852e-12	2.85505e-10	-0.0459275	0.795855	-0.274105	0.177595	-0.32413	0.34014	-0.38743	-0.571535	0.443818	-0.07154	0.878404	-0.442278	0.0991276	-0.0260317	0.927283	0.504235	-0.540491	-0.523718	-0.274517	1.14353	1	87
TC0100009881.hg.1	BOLA1	bolA family member 1	51027	ENSG00000178096	5.23536	5.06676	5.15206	5.21227	5.14813	5.30499	0.305211	0.526633	-0.073535	0.847653	0.0549585	0.604762	-0.00767333	0.936842	0.25716	-0.04923	0.903724	0.45706	0.498688	-0.197168	0.540356	0.308932	0.082635	-0.303155	-0.00529964	-0.0499615	-0.244044	-0.0604702
TC0100009889.hg.1	VPS45	vacuolar protein sorting 45 homolog (S. cerevisiae)	11311	ENSG00000136631	11.3945	11.1776	10.8756	11.0112	11.1453	10.8688	0.000155304	0.00187317	0.18662	0.268966	-0.00994846	0.958254	-0.22681	0.397122	0.50413	0.51532	0.231173	0.21171	0.599912	0.114329	0.556189	0.441497	0.155961	-0.138783	0.390184	0.39142	0.141025	-0.601919
TC0100009897.hg.1	CA14	carbonic anhydrase XIV	23632	ENSG00000118298	3.112	3.13421	2.94047	3.14619	3.10239	3.24216	0.0196552	0.0883185	0.244225	0.000142662	0.0115192	0.895225	-0.197493	0.127345	-0.18913	-0.12656	0.518121	-0.09562	0.626936	-0.0974739	0.48449	-0.189899	0.0140555	0.829669	-0.907512	1.67146	1.0016	-1.24579
TC0100009899.hg.1	C1orf54	chromosome 1 open reading frame 54	79630	ENSG00000118292	5.06225	4.76314	4.69215	4.74382	4.89113	4.8029	0.092503	0.255912	-0.360357	0.213481	0.0364085	0.863257	0.369773	0.507236	0.46479	-0.321005	0.405597	0.10863	0.717095	-0.302563	0.301921	-0.207603	0.564404	-0.601307	-0.315683	-0.182182	0.815822	-0.316131
TC0100009901.hg.1	MRPS21	mitochondrial ribosomal protein S21	54460	ENSG00000266472	14.5583	14.4041	14.2064	14.3786	13.9359	14.6717	0.00191452	0.0148208	-0.163133	0.479025	-0.218582	0.108782	-0.254593	0.573778	-0.72341	0.079825	0.616386	0.24134	0.6118	-0.0975203	0.709396	-0.0410114	0.905366	0.143975	0.746893	0.424415	0.471916	-0.0988874
TC0100009902.hg.1	PRPF3	pre-mRNA processing factor 3	9129	ENSG00000117360	12.1184	12.0912	12.1118	11.8028	12.3117	11.9637	0.188383	0.397818	0.122773	0.562296	0.123881	0.310236	-0.0817667	0.754988	0.88939	0.212645	0.477316	0.24969	0.681283	0.417914	0.0185298	0.183364	0.596493	-0.652695	-0.465225	-0.243783	0.314462	-2.11247
TC0100009903.hg.1	RPRD2	regulation of nuclear pre-mRNA domain containing 2	23248	ENSG00000163125	12.9862	13.0236	12.5573	12.8429	12.3174	13.0625	0.0124519	0.0632995	-0.306132	0.185499	0.00512	0.978224	0.448493	0.0991522	-0.4307	-0.047305	0.926376	-0.40358	0.408297	-0.126039	0.627208	0.19527	0.542165	0.284204	-0.10694	0.0319506	-0.469247	-0.936407
TC0100009909.hg.1	FALEC	focally amplified long non-coding RNA in epithelial cancer	100874054	ENSG00000228126	3.69985	3.77139	3.7163	3.706	3.81325	3.58475	0.18105	0.388566	-0.284417	0.110896	0.142275	0.21652	-0.180137	0.621263	0.54433	0.134375	0.608066	0.05327	0.587889	-0.15113	0.397518	0.0635436	0.645777	2.94586	1.65239	-0.767383	1.73513	-1.18784
TC0100009913.hg.1	ADAMTSL4	ADAMTS like 4	54507	ENSG00000143382	4.47223	4.12074	4.26125	4.28449	4.17728	4.36496	0.301383	0.52278	-0.17056	0.400125	0.210776	0.230347	0.0245567	0.933811	0.40285	-0.614065	0.268927	-0.283925	0.0625545	-0.202178	0.284756	-0.321513	0.124424	-0.407626	-0.434239	-0.424044	-0.423866	-0.433468
TC0100009929.hg.1	SETDB1	SET domain, bifurcated 1	9869	ENSG00000143379	11.0073	11.0051	10.7044	10.8731	10.9682	10.9574	0.231499	0.449396	0.1828	0.38648	0.0318615	0.835859	0.22919	0.144363	0.01493	0.169195	0.184918	-0.440885	0.168712	0.450984	0.0419116	0.511519	0.0516509	1.41037	-0.0670251	-0.449629	0.33428	-0.282518
TC0100009934.hg.1	ANXA9	annexin A9	8416	ENSG00000143412	3.72086	3.59196	3.49242	3.59087	3.61543	3.62417	0.346617	0.566041	0.13901	0.32799	0.151087	0.257558	0.0131367	0.95933	-0.03712	-0.345745	0.498112	-0.233225	0.186601	-0.122578	0.298172	-0.0236142	0.856923	-0.437368	-0.444667	-0.566924	-0.307813	-0.0472416
TC0100009935.hg.1	PRUNE	prune exopolyphosphatase	58497	ENSG00000143363	6.20965	6.42126	6.82255	6.84807	5.94457	6.52944	0.00144477	0.0118384	0.0044375	0.954843	0.255131	0.497004	0.686837	0.323389	0.29712	0.05815	0.897437	-0.114265	0.846985	-0.136726	0.748794	-0.57205	0.227435	-1.30274	-0.853446	-0.0999195	-1.10339	0.664139
TC0100009936.hg.1	BNIPL	BCL2/adenovirus E1B 19kD interacting protein like	149428	ENSG00000163141	3.90323	3.98669	3.89034	3.9828	4.28444	3.89452	0.0887636	0.248954	0.30914	0.0582003	0.395647	0.00494194	-0.0548567	0.414677	0.62343	0.185225	0.164054	0.184565	0.503189	0.241332	0.287018	0.0907133	0.59984	0.582356	-0.200383	-0.645016	0.00495101	-1.0387
TC0100009937.hg.1	C1orf56	chromosome 1 open reading frame 56	54964	ENSG00000143443	6.24629	6.02303	5.80576	6.07982	6.0106	6.15403	0.112689	0.28984	0.299243	0.10863	-0.240742	0.129038	0.420833	0.304146	-1.29144	0.14215	0.841918	0.431255	0.380263	0.111189	0.648385	0.149322	0.321101	0.877206	0.314066	0.730381	0.651247	-0.695905
TC0100009938.hg.1	MLLT11	myeloid/lymphoid or mixed-lineage leukemia; translocated to, 11	10962	ENSG00000213190	6.89485	6.72795	6.9588	6.75798	6.94639	7.17288	0.00765869	0.0438364	-0.121545	0.737417	0.281681	0.103153	0.497073	0.109392	-0.84342	-0.080075	0.930891	0.498415	0.120791	0.15021	0.700298	-0.0280642	0.911093	-0.967445	-1.37412	-0.558124	-1.00666	-1.80812
TC0100009939.hg.1	GABPB2	GA binding protein transcription factor, beta subunit 2	126626	ENSG00000143458	9.42246	9.31904	9.63767	9.29921	9.35799	9.21604	0.120803	0.302996	-0.446448	0.0549749	-0.216548	0.119526	-0.310527	0.236463	0.08233	0.331605	0.11015	0.454	0.361808	0.564687	0.00335172	0.629756	0.0483521	-0.751688	-0.490268	-1.01384	-0.794406	-0.489903
TC0100009944.hg.1	PIP5K1A	phosphatidylinositol-4-phosphate 5-kinase, type I, alpha	8394	ENSG00000143398	11.6944	11.6246	11.5766	11.5734	11.7911	11.5211	0.696224	0.824463	0.0401175	0.921488	0.28276	0.162968	0.35147	0.351381	0.04013	0.92269	0.234626	-0.274535	0.320339	-0.0764731	0.748995	0.41956	0.177758	0.0237513	-0.151391	-0.128034	-0.0154577	0.157581
TC0100009949.hg.1	PSMD4	proteasome 26S subunit, non-ATPase 4	5710	ENSG00000159352	9.83263	9.98373	10.1909	10.3277	9.94424	10.4966	9.02e-06	0.000164845	0.215825	0.49351	-0.0171185	0.946905	0.15921	0.48993	-0.55565	0.262325	0.624358	-0.453685	0.251069	-0.1271	0.590886	0.141019	0.625288	-0.313125	0.242901	0.416692	-0.0890504	2.19379
TC0100009950.hg.1	ZNF687	zinc finger protein 687	57592	ENSG00000143373	7.08353	7.12548	6.66135	6.83807	6.68246	7.30759	0.000166429	0.00198827	-0.154422	0.574238	-0.173426	0.469994	0.273223	0.613783	-0.49246	-0.609265	0.182633	0.17602	0.617307	0.0859622	0.639711	0.194297	0.511969	-0.216186	-0.465535	0.105938	-0.111662	-0.690528
TC0100009954.hg.1	GBAT2; RP11-126K1.6; sneybee	glioblastoma multiforme-associated transcript 2; novel transcript; Transcript Identified by AceView	101927886		3.91282	3.87674	3.67846	4.05721	3.76071	4.08943	0.00431756	0.028154	0.286282	0.0987413	0.02241	0.835743	-0.174417	0.59941	0.18845	-0.05342	0.809834	0.290525	0.0479262	0.0285128	0.894877	-0.0185003	0.880772
TC0100009955.hg.1	PSMB4	proteasome subunit beta 4	5692	ENSG00000159377	11.3639	11.2672	11.4545	11.4928	11.4515	11.7022	0.0219158	0.0954404	-0.299122	0.165867	-0.12976	0.528369	-0.128287	0.679359	-0.29133	0.36125	0.314977	0.060215	0.865819	-0.207815	0.204819	-0.000631111	0.998033	-1.43035	-0.155816	0.640161	0.555108	0.754306
TC0100009958.hg.1	CGN	cingulin	57530	ENSG00000143375	3.16428	3.19342	3.25441	3.28738	3.19884	3.40576	0.00588645	0.0358254	-0.102697	0.546673	-0.132486	0.149067	-0.130817	0.269635	0.29945	-0.365565	0.237647	0.039	0.780815	-0.114942	0.247456	0.0826344	0.535409	-0.399127	0.795552	-0.299422	-1.0205	2.72911
TC0100009959.hg.1	TUFT1	tuftelin 1	7286	ENSG00000143367	3.60578	3.54791	3.65928	3.62094	3.4179	3.82783	0.00106822	0.0092609	0.0120325	0.934683	-0.208233	0.141008	0.303357	0.25273	-0.16356	0.29658	0.263708	0.095265	0.697095	-0.385754	0.0066191	0.211193	0.126981	-0.756037	-0.775238	-0.226084	-0.712258	0.404867
TC0100009965.hg.1	SNX27	sorting nexin family member 27	81609	ENSG00000143376	10.8294	10.5606	10.2843	10.3614	10.3185	10.3623	0.00854154	0.0476304	0.182085	0.20529	0.233433	0.361537	0.179217	0.334931	0.72249	-0.019745	0.950885	-0.066285	0.751223	0.242357	0.261228	0.288863	0.305182	-0.381698	-0.424614	-0.557045	-0.351603	-0.526534
TC0100009969.hg.1	RIIAD1	regulatory subunit of type II PKA R-subunit (RIIa) domain containing 1	284485	ENSG00000178796	3.48759	3.32426	3.6861	3.48544	3.40372	3.53902	0.154034	0.352217	-0.37059	0.0374865	0.0464223	0.711126	0.207877	0.67715	-0.30854	-0.21447	0.472549	0.01797	0.833916	-0.259058	0.104575	-0.148327	0.425433
TC0100009978.hg.1	LOC100132111; AL450992.2	uncharacterized LOC100132111; novel transcript, antisense to THEM5	100132111		3.3025	3.07581	3.09319	3.08882	3.17793	3.23995	0.0245432	0.103579	-0.049285	0.455407	-0.00320308	0.974	-0.00290333	0.989417	-0.01034	-0.060255	0.737901	-0.126615	0.714041	-0.0758603	0.590592	-0.0956231	0.548567
TC0100009980.hg.1	NBPF18P	neuroblastoma breakpoint family, member 18, pseudogene	441908		4.37471	4.37014	4.5171	4.31657	4.5439	4.45482	0.147802	0.343534	-0.367082	0.29378	-0.10825	0.233659	0.06975	0.765184	0.4364	0.392695	0.398702	-0.20793	0.673193	-0.00226528	0.982519	0.286508	0.0346419
TC0100009994.hg.1	CRCT1	cysteine rich C-terminal 1	54544	ENSG00000169509	3.39923	3.35614	3.33786	3.4527	3.25918	3.47616	0.0779459	0.22893	0.0774775	0.311761	-0.000562308	0.995938	0.205	0.258324	-0.167	0.030405	0.927603	-0.06728	0.712876	-0.0752317	0.597256	0.134426	0.370021
TC0100009996.hg.1	LCE3B	late cornified envelope 3B	353143	ENSG00000187238	4.99819	4.82332	5.20778	4.98124	5.13059	4.86631	0.00580765	0.0354396	0.0821975	0.615526	-0.155195	0.103117	0.31305	0.374733	0.17381	0.04031	0.914252	0.474145	0.142884	0.0611356	0.74116	0.113432	0.387724
TC0100009998.hg.1	LCE2D	late cornified envelope 2D	353141	ENSG00000187223	3.61735	3.47375	3.46229	3.55312	3.77016	3.60547	0.103421	0.274673	0.07329	0.5982	-0.10094	0.376936	0.278877	0.305074	-0.25411	-0.07426	0.824288	0.23584	0.535994	0.142171	0.434441	-0.184205	0.076221
TC0100010000.hg.1	LCE2B	late cornified envelope 2B	26239	ENSG00000159455	4.00594	3.93674	4.10641	3.9747	4.22182	3.9599	0.309315	0.530543	-0.550915	0.0164291	0.0260654	0.860648	0.24191	0.571412	-0.125	0.13008	0.514832	0.37801	0.386872	0.1364	0.581389	0.21458	0.235316
TC0100010001.hg.1	LCE2A	late cornified envelope 2A	353139	ENSG00000187173	3.69946	3.76985	3.70815	3.71501	3.69802	3.69207	0.9722	0.98408	-0.00288	0.979263	0.0115554	0.915431	-0.301483	0.206451	0.16109	-0.000525	0.997208	0.126225	0.542238	0.104731	0.558647	0.0720461	0.727051
TC0100010002.hg.1	LCE4A	late cornified envelope 4A	199834	ENSG00000187170	4.90787	4.7543	4.96416	4.95265	5.15998	4.91557	0.302637	0.523931	0.34651	0.0542999	-0.167112	0.0507708	-0.189457	0.394701	-0.72321	0.25084	0.247586	0.38229	0.274743	0.0482236	0.795576	-0.103217	0.271101
TC0100010003.hg.1	C1orf68	chromosome 1 open reading frame 68	100129271	ENSG00000198854	3.6711	3.7105	3.68226	3.73438	3.5342	3.62851	0.244582	0.464019	0.035965	0.904871	0.0542354	0.679561	-0.06699	0.68093	0.09567	0.51175	0.28743	-0.12515	0.722621	-0.235556	0.0674684	0.414505	0.00778161
TC0100010006.hg.1	KPRP	keratinocyte proline-rich protein	448834	ENSG00000203786	3.59578	3.54425	3.4641	3.55669	3.36161	3.59982	0.263147	0.484284	-0.259562	0.144203	-0.190515	0.134238	0.232823	0.316913	0.31125	0.05987	0.856834	0.245295	0.541579	-0.283527	0.122115	0.193402	0.0764681
TC0100010007.hg.1	LCE1F	late cornified envelope 1F	353137	ENSG00000240386	3.42276	3.49904	3.55295	3.54448	3.78227	3.61101	0.000176136	0.00208679	-0.060615	0.369822	0.0299546	0.704353	0.0871133	0.533807	0.4923	-0.060595	0.433911	0.096175	0.127299	-0.0690892	0.505462	0.263246	0.00777926
TC0100010008.hg.1	LCE1E	late cornified envelope 1E	353135	ENSG00000186226	10.892	10.7978	11.039	10.8795	11.1727	10.7169	0.00842098	0.0471246	0.09838	0.0145915	-0.0935869	0.380296	-0.0557867	0.87993	0.22123	0.01588	0.952654	0.07518	0.786672	-0.0494581	0.742988	0.243279	0.153972
TC0100010009.hg.1	LCE1D	late cornified envelope 1D	353134	ENSG00000172155	4.57453	4.55947	4.39219	4.63104	4.72046	4.63207	0.490037	0.683691	0.119188	0.616051	-0.170598	0.293871	-0.02983	0.964513	0.19266	-0.31656	0.621002	0.181245	0.399563	-0.129496	0.549075	-0.0661281	0.860464
TC0100010010.hg.1	LCE1A	late cornified envelope 1A	353131	ENSG00000186844	4.00171	3.94525	4.00105	4.07117	3.97998	4.05052	0.262126	0.483144	0.0930225	0.645832	0.00348	0.962911	0.0377433	0.589103	0.02228	-0.28092	0.169845	0.265185	0.206835	0.0183642	0.935764	0.130312	0.144445
TC0100010011.hg.1	LCE6A	late cornified envelope 6A	448835	ENSG00000235942	3.07517	3.03546	3.03085	3.12838	3.00272	3.23648	0.00632985	0.0378436	-0.01044	0.920813	-0.0200423	0.806324	0.0482233	0.240831	0.05719	0.155415	0.152756	-0.022525	0.891182	0.101088	0.428138	-0.00684861	0.929735
TC0100010012.hg.1	SMCP	sperm mitochondria-associated cysteine-rich protein	4184	ENSG00000163206	3.3955	3.34209	3.40054	3.48083	3.46332	3.41055	0.386309	0.600422	0.212035	0.318793	-0.113605	0.111197	-0.33382	0.0136905	0.12801	0.19501	0.607741	0.22979	0.342411	-0.151401	0.20769	-0.321028	0.0592277
TC0100010013.hg.1	IVL	involucrin	3713	ENSG00000163207	3.23393	3.24547	3.11697	3.23311	3.30655	3.34756	0.395927	0.608378	0.210235	0.14061	-0.178594	0.0283045	0.16442	0.377012	0.19747	-0.209585	0.199772	0.155505	0.336823	0.152267	0.147548	-0.0848586	0.422653
TC0100010016.hg.1	SPRR4	small proline-rich protein 4	163778	ENSG00000184148	3.90774	3.81533	4.13448	3.91551	3.85077	3.85219	0.426977	0.634457	-0.03852	0.878658	-0.0559423	0.621873	-0.0385367	0.897868	-0.247	-0.52567	0.0625022	0.23868	0.100674	0.0304831	0.897946	0.464177	0.000398793
TC0100010017.hg.1	SPRR1A	small proline-rich protein 1A	6698	ENSG00000169474	4.23545	4.14883	4.16043	4.31717	4.42303	4.14195	0.114449	0.292617	0.130802	0.616242	0.0172231	0.891663	0.397757	0.270694	0.94284	-0.06544	0.927062	0.386865	0.512825	-0.17346	0.251223	0.0324014	0.894499
TC0100010018.hg.1	SPRR3	small proline-rich protein 3	6707	ENSG00000163209	3.63363	3.48325	3.48323	3.71391	3.81842	3.66967	0.100136	0.269141	0.369847	0.150267	-0.0568592	0.640466	-0.08517	0.83054	0.29243	0.330885	0.385692	-0.19288	0.516634	0.288036	0.299134	-0.0895033	0.541805
TC0100010020.hg.1	SPRR1B	small proline-rich protein 1B	6699	ENSG00000169469	3.48153	3.43584	3.4417	3.67045	3.47695	3.64177	0.0221003	0.0960035	0.184785	0.446845	-0.321377	0.0360979	0.118993	0.368945	-0.39081	-0.31603	0.260236	-0.19391	0.650159	-0.248962	0.35214	0.114156	0.481289
TC0100010024.hg.1	LELP1	late cornified envelope-like proline-rich 1	149018	ENSG00000203784	3.33646	3.34665	3.3873	3.41113	3.25539	3.31483	0.514179	0.701428	-0.048615	0.836351	-0.189157	0.180696	-0.00923	0.980042	0.04376	0.161215	0.809881	-0.129955	0.30458	-0.168841	0.302194	0.0307658	0.861807
TC0100010025.hg.1	PRR9	proline rich 9	574414	ENSG00000203783	3.26484	3.12824	3.36751	3.26537	3.42378	3.30291	0.172523	0.377576	-0.195348	0.086907	-0.0733892	0.650993	0.165613	0.555601	-0.02679	0.252565	0.0140263	0.30736	0.319352	0.118673	0.578718	-0.166173	0.384358
TC0100010032.hg.1	S100A9	S100 calcium binding protein A9	6280	ENSG00000163220	11.9385	11.256	9.60154	10.4994	9.81585	12.1961	0.101297	0.271118	1.55134	0.161217	3.57252	0.00114537	1.04178	0.352797	0.56681	-6.65534	0.133637	-4.68971	0.114589	-1.32176	0.424323	-0.283661	0.848682	-0.158089	-0.203478	-0.205435	-0.180673	-0.239578
TC0100010035.hg.1	S100A7A	S100 calcium binding protein A7A	338324	ENSG00000184330	3.55408	3.27504	3.52141	3.64907	3.43093	3.61052	0.00113176	0.00970229	-0.321393	0.217995	-0.0406023	0.738044	0.09095	0.398401	0.37337	0.5173	0.180849	-0.132105	0.248196	-0.233533	0.222368	-0.0459436	0.768175
TC0100010039.hg.1	LOC101928034; S100A3	uncharacterized LOC101928034; Salzman2013 ANTISENSE, CDS, coding, INTERNAL, intronic, OVCODE, OVEXON, UTR5 best transcript NM_002960	101928034		3.22505	3.177	3.22906	3.24657	3.17504	3.27141	0.760651	0.86419	0.03124	0.828922	0.0171723	0.868435	0.0894	0.77166	0.02466	0.011085	0.945789	0.001405	0.995921	-0.0366833	0.773445	0.256857	0.0325814
TC0100010043.hg.1	S100A1	S100 calcium binding protein A1	6271	ENSG00000160678	4.13735	4.03199	4.12431	4.14857	4.22711	4.16456	0.18373	0.391899	0.035885	0.600561	-0.0117238	0.897002	-0.00305333	0.992932	-0.09446	0.19391	0.0904696	0.18742	0.28861	-0.022505	0.818729	0.09328	0.41701	-0.285224	0.722414	-0.224323	0.334861	3.37438
TC0100010044.hg.1	CHTOP	chromatin target of PRMT1	26097	ENSG00000160679	9.40391	9.26462	9.17385	9.3534	9.16666	9.49615	0.368141	0.584873	0.312925	0.362158	0.0425392	0.832249	0.0411567	0.836552	-0.07476	0.413095	0.448137	0.103925	0.823299	0.145496	0.402344	0.48873	0.0512709	-0.329879	-1.10017	-0.615657	0.0482218	-1.12476
TC0100010046.hg.1	SNAPIN	SNAP-associated protein	23557	ENSG00000143553	5.799	5.73331	5.7546	5.7262	5.40128	5.97797	0.0559102	0.183161	-0.300903	0.237171	-0.107829	0.511021	0.07621	0.78355	-0.49326	0.519025	0.331766	-0.1521	0.639623	0.253114	0.143792	0.345197	0.0915495	0.352221	1.05058	0.045479	0.673655	1.20415
TC0100010047.hg.1	NPR1	natriuretic peptide receptor 1	4881	ENSG00000169418	3.73511	3.63502	3.68594	3.7748	3.78192	3.83515	0.22865	0.446158	0.2093	0.498624	0.0788646	0.52744	-0.0304633	0.805132	-0.27289	-0.27474	0.536705	0.15912	0.618339	0.105182	0.687032	0.143212	0.280995
TC0100010051.hg.1	LOC343052	immunoglobulin superfamily, DCC subclass, member 3 pseudogene	343052	ENSG00000231827	3.29406	3.33944	3.45953	3.30023	3.44481	3.31112	0.220457	0.436811	-0.151445	0.302714	-0.0207354	0.732651	-0.0064	0.957968	-0.02696	-0.09315	0.470098	0.27177	0.307755	-0.0691442	0.473791	-0.0994589	0.380352	0.215952	-0.411281	0.463927	0.366682	-0.411281
TC0100010058.hg.1	CREB3L4	cAMP responsive element binding protein 3-like 4	148327	ENSG00000143578	3.51039	3.49166	3.42756	3.45073	3.61491	3.59806	0.144764	0.339272	-0.040205	0.753147	0.107597	0.161413	-0.10789	0.154016	-0.30612	0.249915	0.446333	0.080905	0.314986	0.0385992	0.686251	0.119984	0.387719	1.09831	0.767865	0.841824	0.391977	0.688105
TC0100010060.hg.1	RPS27	ribosomal protein S27	6232	ENSG00000177954	19.8836	19.838	19.8377	19.8714	19.754	19.9173	0.0535156	0.177861	0.00413	0.525102	-0.0778162	0.216167	0.148743	0.301043	-0.00031	-0.010475	0.49584	0.000115	0.973369	-0.0408203	0.288132	0.0943706	0.300342	0.533962	0.0815576	-0.244645	1.35316	-0.669349
TC0100010066.hg.1	UBAP2L	ubiquitin associated protein 2 like	9898	ENSG00000143569	13.2071	13.2938	12.889	13.0435	12.7459	13.1287	0.0567637	0.185046	-0.247505	0.107352	0.298213	0.0914962	0.09716	0.535684	0.32576	0.18194	0.590618	-0.13865	0.677347	0.0149831	0.941068	0.254103	0.293895	-0.34264	-0.700938	-1.6111	-0.180343	-1.28438
TC0100010068.hg.1	HAX1	HCLS1 associated protein X-1	10456	ENSG00000143575	6.66796	6.68831	6.43648	6.60127	6.37671	6.9191	0.0225182	0.0972837	-0.123115	0.395645	0.163416	0.450252	0.114753	0.740091	-0.32385	0.0372	0.895386	-0.35621	0.188806	0.11317	0.740667	0.189598	0.549948	-0.695448	-0.32085	-0.151705	0.0371491	3.42329
TC0100010074.hg.1	AQP10	aquaporin 10	89872	ENSG00000143595	3.20357	3.21083	3.63811	3.6633	3.42951	3.17832	0.0196548	0.0883185	0.128832	0.715933	0.362188	0.350079	0.343663	0.0866661	0.45293	0.243325	0.36041	-0.54079	0.397198	-0.00678611	0.985661	-0.536796	0.295737	-0.185695	-0.185695	-0.185695	-0.185695	-0.185695
TC0100010075.hg.1	ATP8B2	ATPase, aminophospholipid transporter, class I, type 8B, member 2	57198	ENSG00000143515	6.91242	7.06872	7.25396	6.96274	6.95564	6.48994	0.00423547	0.0277562	-0.645162	0.0788524	-0.102443	0.73046	-0.160673	0.861305	-0.64643	-0.103315	0.928002	-0.4802	0.48241	-0.415911	0.34261	-0.519791	0.490994	-1.02744	-0.973544	-0.867803	-0.758003	0.831902
TC0100010078.hg.1	IL6R	interleukin 6 receptor	3570	ENSG00000160712	6.96273	5.9674	6.28765	6.21675	5.09975	5.46334	0.000157998	0.00190094	-1.37289	0.0276064	0.469895	0.370033	-0.994083	0.378838	0.42591	-1.21131	0.505973	-1.19339	0.190184	-0.85348	0.206598	-0.348657	0.798258	-0.565898	-0.597054	-0.5074	-0.469672	0.727011
TC0100010082.hg.1	TDRD10	tudor domain containing 10	126668	ENSG00000163239	3.4672	3.46458	3.45305	3.42828	3.39612	3.55611	0.341016	0.561125	0.0600325	0.405462	0.0192192	0.663203	0.384307	0.215597	-0.68176	0.138045	0.466096	0.21136	0.152153	-0.0231397	0.84683	-0.0089	0.849332	-0.185695	-0.185695	-0.185695	5.19947	-0.185695
TC0100010084.hg.1	UBE2Q1-AS1	UBE2Q1 antisense RNA 1	100874097	ENSG00000229780	3.80143	3.66065	3.56511	3.6761	3.53148	3.80085	0.153884	0.352008	-0.422567	0.0169431	-0.204128	0.0442863	0.06188	0.181308	-0.32745	0.129515	0.627971	0.01098	0.955683	-0.234133	0.193663	0.0123397	0.902183	-0.343335	-0.343335	1.49096	-0.343335	-0.343335
TC0100010085.hg.1	CHRNB2	cholinergic receptor, nicotinic beta 2	1141	ENSG00000160716	4.14859	4.17491	4.3129	4.18421	4.16241	4.12565	0.867066	0.925458	-0.265823	0.271854	0.148108	0.121018	0.13564	0.450482	0.62676	-0.43451	0.383337	-0.288955	0.340915	-0.0379025	0.837247	0.145923	0.268793	-0.482386	0.0158047	3.11787	-0.482386	-0.482386
TC0100010100.hg.1	CKS1B	CDC28 protein kinase regulatory subunit 1B	1163	ENSG00000173207	6.65065	6.63331	6.71494	7.01248	6.65081	7.00967	0.0224316	0.0970333	-0.165403	0.348087	0.0951031	0.698359	-0.36659	0.51561	0.26828	-0.025245	0.970178	-0.14354	0.792126	-0.229749	0.563542	-0.0951417	0.762161	1.29554	0.166287	-0.0125699	1.43064	2.89908
TC0100010101.hg.1	MIR4258	microRNA 4258	100423020	ENSG00000264349	3.63602	3.63731	3.5418	3.56175	3.69512	3.53314	0.446581	0.650255	-0.132505	0.0237219	0.0881385	0.467243	0.0712767	0.623597	0.50963	-0.230385	0.138562	-0.179945	0.396739	-0.0487944	0.803694	0.276883	0.173892	2.2126	-0.4945	-0.4945	-0.4945	-0.4945
TC0100010102.hg.1	FLAD1	flavin adenine dinucleotide synthetase 1	80308	ENSG00000160688	6.94169	7.12778	6.67166	6.88826	6.74964	7.07442	0.07709	0.227252	0.15597	0.0795658	0.0109962	0.937947	-0.128873	0.666266	-0.43108	0.278155	0.507016	0.234615	0.382252	0.166021	0.381911	0.0142908	0.959778	-0.308904	1.35253	0.307289	0.693154	0.297862
TC0100010103.hg.1	LENEP	lens epithelial protein	55891	ENSG00000163352	3.76404	3.77175	3.78033	3.90298	3.70336	3.86403	0.25603	0.47658	0.326282	0.32961	-0.138086	0.319121	0.229953	0.455424	-0.79621	-0.42264	0.474683	0.228045	0.164919	-0.313164	0.144713	0.121164	0.352445	-0.185695	-0.185695	-0.185695	-0.185695	-0.185695
TC0100010104.hg.1	ZBTB7B	zinc finger and BTB domain containing 7B	51043	ENSG00000160685	9.33427	9.06187	8.55863	9.10713	8.81999	9.19845	0.28769	0.508926	-0.0116025	0.978021	0.352357	0.358314	0.390217	0.064133	0.68584	0.557125	0.278328	-0.16419	0.89447	-0.515934	0.168064	0.402997	0.508709	-0.2343	-0.333845	-0.233051	-0.379433	-0.390425
TC0100010111.hg.1	EFNA1	ephrin-A1	1942	ENSG00000169242	3.48131	3.43984	3.3902	3.46952	3.35563	3.44979	0.893643	0.940389	0.353225	0.0934565	-0.10464	0.347226	-0.0653433	0.858042	0.17245	-0.19434	0.180548	-0.33322	0.515367	-0.324223	0.0443438	0.181773	0.311031	-0.550633	-0.503774	-0.550633	-0.550633	-0.459212
TC0100010112.hg.1	SLC50A1	solute carrier family 50 (sugar efflux transporter), member 1	55974	ENSG00000169241	8.64859	8.85017	8.63578	9.32095	9.44562	8.83135	4.0516e-05	0.000597787	0.89565	0.0336319	-0.0260169	0.864274	0.339977	0.2576	-0.85559	0.16863	0.67249	0.33869	0.692261	0.239951	0.507866	0.563036	0.070063	2.87628	1.59366	0.36979	1.67339	2.44091
TC0100010115.hg.1	TRIM46	tripartite motif containing 46	80128	ENSG00000163462	3.56307	3.41276	3.33356	3.47156	3.70834	3.63227	0.0228565	0.0983797	0.0331475	0.799574	-0.0500731	0.679349	0.18237	0.451095	-0.80001	0.21649	0.590724	0.031305	0.742798	0.0089225	0.956144	-0.0462797	0.764983	-0.775987	-0.73225	-0.541231	-0.443746	-0.991772
TC0100010118.hg.1	MIR92B	microRNA 92b	693235	ENSG00000284586	3.33151	3.43636	3.20179	3.35234	3.31109	3.5405	0.0335438	0.129077	-0.103362	0.324115	0.03128	0.836565	-0.193093	0.779572	0.36133	-0.22253	0.710672	-0.283445	0.505621	-0.127001	0.537918	-0.046935	0.740518
TC0100010123.hg.1	FDPS	farnesyl diphosphate synthase	2224	ENSG00000160752	9.12008	9.1737	9.09056	9.26848	9.0463	9.46353	0.210435	0.425237	-0.122765	0.644736	0.177968	0.534	-0.05124	0.907561	-0.08963	0.21367	0.69751	-0.25824	0.408798	-0.0325131	0.911622	0.0101881	0.981074	-0.57235	0.0831016	0.187896	0.464798	4.29152
TC0100010124.hg.1	RUSC1	RUN and SH3 domain containing 1	23623	ENSG00000160753	6.49898	6.50113	6.73459	6.52061	6.69752	6.55071	0.0319483	0.124794	-0.23577	0.0412548	0.108184	0.0838874	0.0558833	0.84396	0.11537	0.20307	0.513564	0.01305	0.953206	0.0590222	0.51656	0.0241117	0.745794	-1.50045	-0.411706	-0.889599	-1.23734	-0.880985
TC0100010126.hg.1	POU5F1P4	POU class 5 homeobox 1 pseudogene 4	645682	ENSG00000237872	3.73513	3.69333	3.94959	3.72647	3.89213	3.52646	0.00792711	0.0450099	-0.292745	0.0958356	-0.0377869	0.564175	-0.0962	0.842522	-0.42217	0.27084	0.528899	-0.06301	0.913757	0.184749	0.38425	0.203482	0.0387984	-0.651044	0.750573	1.41432	0.0239334	-1.05199
TC0100010129.hg.1	ASH1L-AS1	ASH1L antisense RNA 1	645676	ENSG00000235919	4.69568	4.66261	4.69452	4.70837	4.76993	4.69676	0.987176	0.99252	0.070155	0.424662	-0.0165585	0.911406	0.13592	0.117213	-0.74366	0.351415	0.340422	0.147835	0.466398	0.0305531	0.900216	0.0267592	0.864616	-0.0778672	-0.620856	0.133384	0.195799	-0.296206
TC0100010134.hg.1	DAP3	death associated protein 3	7818	ENSG00000132676	9.98367	9.96444	10.3953	10.0325	10.4625	10.3852	0.000106199	0.00135853	-0.32208	0.224718	-0.212482	0.115061	0.09365	0.655919	-0.05934	0.090725	0.909505	0.108295	0.765873	0.153701	0.253674	-0.0164383	0.93732	-1.10533	-1.10998	-0.572234	-0.755286	0.956577
TC0100010137.hg.1	MSTO2P	Homo sapiens misato family member 2, pseudogene (MSTO2P), non-coding RNA.	100129405		7.30771	7.34982	6.89171	6.67777	7.03561	6.80797	0.0115604	0.0599116	-0.537597	0.296207	0.208868	0.387177	-0.2211	0.506994	-0.21726	0.0035	0.996585	0.075615	0.918694	0.723624	0.0178543	-0.0730492	0.851366
TC0100010140.hg.1	SYT11	synaptotagmin XI	23208	ENSG00000132718	8.18711	7.86644	7.96557	8.25751	7.78524	8.25333	0.586467	0.75262	0.110043	0.763768	0.407647	0.167889	0.948813	0.237596	0.01688	-0.23044	0.635812	-1.20982	0.109751	-0.187349	0.73642	-0.199362	0.618759	-0.932692	-0.972597	-0.520184	-0.0560837	-1.18581
TC0100010144.hg.1	RXFP4	relaxin/insulin-like family peptide receptor 4	339403	ENSG00000173080	3.6361	3.72058	3.75188	3.79968	3.66586	3.91767	0.00845208	0.0472577	0.343672	0.234776	-0.0513885	0.741674	-0.103003	0.665346	-0.13274	0.119725	0.388691	-0.62164	0.126271	-0.00238806	0.993771	0.192491	0.457137	0.932488	1.39227	1.44862	0.527949	-1.06231
TC0100010148.hg.1	LAMTOR2	late endosomal/lysosomal adaptor, MAPK and MTOR activator 2	28956	ENSG00000116586	7.17236	6.90854	6.79516	7.02413	6.57597	7.40378	0.000265473	0.00293634	-0.541275	0.25465	0.0559885	0.812702	0.0398767	0.642033	-0.41031	0.50531	0.341839	-0.46345	0.405109	-0.323023	0.19181	0.146373	0.549913	-0.339916	0.275179	0.186843	0.177058	1.54859
TC0100010149.hg.1	RAB25	RAB25, member RAS oncogene family	57111	ENSG00000132698	3.71459	3.68524	3.76494	3.79419	3.6743	3.99195	0.0583415	0.188671	0.0459325	0.732217	-0.0983808	0.528958	0.562623	0.0677404	0.34129	-0.51484	0.106558	-0.374385	0.220271	-0.247989	0.367287	0.223068	0.140054	-0.368211	-0.743864	2.31738	-0.743864	1.31564
TC0100010152.hg.1	LMNA	lamin A/C	4000	ENSG00000160789	4.6325	4.68455	5.13932	4.93443	5.09828	4.75017	0.168301	0.371821	0.33614	0.0937383	0.366805	0.188066	0.36121	0.0920839	1.05173	-0.72232	0.231478	-0.45126	0.166379	-0.157521	0.681889	-0.62404	0.0908354	-0.96078	-0.934856	-0.739107	-0.795397	-0.422021
TC0100010155.hg.1	SEMA4A	sema domain, immunoglobulin domain (Ig), transmembrane domain (TM) and short cytoplasmic domain, (semaphorin) 4A	64218	ENSG00000196189	10.4608	10.4787	10.0157	10.6949	9.18031	8.19888	1.39643e-15	3.30254e-13	-0.551555	0.483864	0.0310223	0.956155	-0.834613	0.339125	0.17246	0.3895	0.84061	-1.0204	0.139886	-0.357186	0.552305	0.158462	0.887858	-0.35681	-0.452705	-0.447836	-0.216152	3.022	7	420
TC0100010159.hg.1	SLC25A44	solute carrier family 25, member 44	9673	ENSG00000160785	6.52441	6.51879	6.23223	6.57399	6.22697	6.44852	0.653053	0.797065	0.0896225	0.683645	0.20839	0.315309	0.22389	0.321701	0.26275	0.19177	0.624529	-0.483735	0.189186	0.248993	0.462702	-0.101748	0.789299	-0.24301	-0.444725	-0.412577	-0.327707	-0.263238
TC0100010164.hg.1	TMEM79	transmembrane protein 79	84283	ENSG00000163472	4.19616	4.20224	4.15138	4.18384	4.20937	4.02817	0.188148	0.397521	-0.292283	0.303803	0.17126	0.0447576	-0.231803	0.234944	0.42638	0.054415	0.887961	0.34239	0.358395	-0.0194225	0.849279	0.209424	0.120174	1.35825	-0.385639	0.97963	-1.0297	-1.20379
TC0100010167.hg.1	TSACC	TSSK6 activating co-chaperone	128229	ENSG00000163467	3.48847	3.2811	3.42966	3.46866	3.42848	3.59607	0.164934	0.367137	0.251748	0.192865	0.241932	0.0908754	-0.0742467	0.76428	0.05435	0.10038	0.765945	0.143675	0.388509	-0.184657	0.20055	0.0385617	0.82291	1.68484	0.445454	1.66185	0.597216	-0.163893
TC0100010184.hg.1	TTC24	tetratricopeptide repeat domain 24	164118	ENSG00000187862	8.20297	7.85675	8.17357	7.88072	8.61258	7.69996	1.85886e-05	0.000306685	-0.011485	0.967327	0.174102	0.432476	0.635837	0.0117203	0.24478	0.519635	0.128993	0.124025	0.832831	0.165687	0.712808	0.547786	0.0499248	0.456277	-0.0483652	-0.286079	-0.0768622	-0.462793
TC0100010185.hg.1	APOA1BP	apolipoprotein A-I binding protein	128240	ENSG00000163382	9.74632	9.53456	9.10138	9.63503	9.01231	10.2713	5.07418e-11	4.16374e-09	-0.004805	0.966335	0.0692277	0.771092	0.146647	0.499355	-0.57666	-0.223925	0.223698	-0.493915	0.0623819	-0.0890181	0.738213	0.115024	0.724742	0.742796	1.32011	1.13572	0.105632	0.516506	3	290
TC0100010187.hg.1	HAPLN2	hyaluronan and proteoglycan link protein 2	60484	ENSG00000132702	4.78424	4.68059	4.67945	4.58408	4.81873	4.73919	0.109338	0.284267	-0.178707	0.463884	-0.226798	0.081795	0.136087	0.596499	0.31486	-0.37689	0.280801	0.310055	0.229154	-0.06217	0.778145	0.30372	0.144808	4.32586	-0.261267	-0.261267	-0.261267	-0.261267
TC0100010192.hg.1	RRNAD1	ribosomal RNA adenine dimethylase domain containing 1	51093	ENSG00000143303	7.36181	7.32444	7.38586	7.30218	7.51241	7.76892	0.00186506	0.0145082	0.265697	0.286223	-0.0383069	0.769348	0.428617	0.0812248	0.15716	-0.424145	0.226768	-0.08843	0.823287	-0.423272	0.24485	-0.108261	0.672108	0.613097	0.787615	-0.000726295	1.51979	1.79661
TC0100010193.hg.1	PRCC	papillary renal cell carcinoma (translocation-associated)	5546	ENSG00000143294	9.85692	10.0232	9.89458	9.91668	9.9779	9.7664	0.561492	0.735256	-0.358328	0.216927	0.128468	0.505693	-0.171783	0.739736	-0.69438	-0.163205	0.370737	-0.1451	0.78215	0.282571	0.208419	0.0792981	0.767174	-0.813483	-1.22504	-0.10299	1.58342	2.08641
TC0100010196.hg.1	NTRK1	neurotrophic tyrosine kinase, receptor, type 1	4914	ENSG00000198400	4.86633	4.72166	4.80038	4.93353	4.73079	4.81067	0.353048	0.571582	0.0377525	0.774368	0.0353123	0.7886	-0.23354	0.492978	0.09862	0.078745	0.734314	-0.11389	0.804258	-0.141741	0.378867	-0.0903975	0.539646	-0.294145	-0.296415	-0.290191	-0.297563	-0.295879
TC0100010197.hg.1	PEAR1	platelet endothelial aggregation receptor 1	375033	ENSG00000187800	4.21202	4.19397	4.38697	4.2885	4.24993	4.1854	0.548893	0.72641	-0.0719175	0.623069	0.0769669	0.631818	0.43288	0.351802	0.19021	-0.153395	0.728389	0.0887	0.632854	0.0167614	0.917514	0.0346083	0.79934	0.119102	-0.104102	-0.0528558	-0.241896	-0.196344
TC0100010201.hg.1	CYCSP52	cytochrome c, somatic pseudogene 52	360155	ENSG00000235700	4.63227	4.68009	4.84488	4.63915	5.10335	4.78732	0.128493	0.315003	-0.041555	0.833097	-0.0168477	0.945966	-0.05852	0.942041	0.16824	0.07409	0.76852	-0.42949	0.143783	-0.252337	0.452228	-0.20649	0.391378	-0.478467	-0.369874	-1.02474	-0.775276	-1.15877
TC0100010218.hg.1	KIRREL	kin of IRRE like (Drosophila)	55243	ENSG00000183853	3.50679	3.4551	3.4942	3.48848	3.28818	3.52703	0.332831	0.553421	-0.16895	0.33482	-0.0941315	0.316896	-0.128093	0.578506	-0.57067	0.372055	0.22981	0.204895	0.382576	-0.315758	0.00650407	0.110323	0.379505
TC0100010227.hg.1	CD1D	CD1d molecule	912	ENSG00000158473	8.21988	8.08995	7.92832	8.12797	8.28192	8.55722	0.0221691	0.0961977	0.274005	0.138419	0.212768	0.230668	-0.2137	0.613389	-0.69671	0.05787	0.902048	-0.23007	0.775473	0.324128	0.176352	-0.195516	0.471838	-0.00776207	0.402152	0.0871534	-0.0306913	-0.303434
TC0100010228.hg.1	CD1A	CD1a molecule	909	ENSG00000158477	5.85722	6.44789	5.90271	7.11855	7.24023	5.865	1.00565e-13	1.61941e-11	1.33244	0.0654178	-0.0492723	0.789604	-0.268673	0.664115	0.01079	0.19361	0.836704	1.29312	0.0308788	-0.172234	0.787225	0.499652	0.51861	3.06033	0.0584378	-0.00844963	-0.0351403	-0.407523	8	498
TC0100010230.hg.1	CD1C	CD1c molecule	911	ENSG00000158481	12.492	12.6142	12.8535	12.7494	13.1891	13.6911	0.00146899	0.012	0.178583	0.723337	-0.242536	0.511037	0.127523	0.848551	-0.70832	1.36398	0.425872	0.268755	0.519303	-0.531292	0.319998	-0.634633	0.53619	0.135988	1.69021	0.254825	-0.0420981	-0.288678
TC0100010231.hg.1	CD1E	CD1e molecule	913	ENSG00000158488	5.37713	4.94448	4.76676	5.02132	5.00343	4.94402	0.00032962	0.00351832	-0.183545	0.121564	-0.00408846	0.980581	0.386763	0.200141	-0.3699	0.249185	0.533057	0.101165	0.785851	0.0850072	0.752199	0.0474314	0.805174	-0.167925	-0.20235	-0.20235	-0.20235	-0.20235
TC0100010233.hg.1	OR10K1	olfactory receptor, family 10, subfamily K, member 1	391109	ENSG00000173285	3.38502	3.23195	3.30338	3.41026	3.39222	3.47275	0.132229	0.32064	0.13614	0.627253	0.0677454	0.538111	0.0849933	0.564689	-0.25986	-0.536505	0.279835	0.190655	0.480043	0.0527242	0.850903	0.0557064	0.662398
TC0100010234.hg.1	OR10R2	olfactory receptor, family 10, subfamily R, member 2	343406	ENSG00000198965	3.55936	3.43478	3.46639	3.59832	3.61622	3.5761	0.28366	0.504755	-0.0064525	0.972642	0.123356	0.244176	0.21429	0.274361	0.08555	0.382835	0.169192	0.19202	0.623054	0.223363	0.0311185	-0.0827417	0.634497
TC0100010241.hg.1	MNDA	myeloid cell nuclear differentiation antigen	4332	ENSG00000163563	8.56391	8.10416	7.27553	6.84279	6.3484	8.90018	0.000115928	0.00146243	-0.776123	0.15671	1.81115	0.0456189	1.0435	0.464399	2.56895	-1.4629	0.455918	-2.33676	0.102867	-1.3144	0.281343	-0.481305	0.737589	-0.235904	-0.199416	-0.231745	-0.216291	-0.257492
TC0100010243.hg.1	PYHIN1	pyrin and HIN domain family, member 1	149628	ENSG00000163564	11.9749	11.3635	12.6554	11.1794	10.3818	11.9344	0.00210465	0.01598	-1.89066	0.0990281	0.828322	0.0298879	1.39696	0.415476	1.73949	1.56435	0.258065	-0.752345	0.0924203	-1.59919	0.0267817	-0.862275	0.24167	-0.808906	-0.525582	-0.511493	-0.507373	-0.766648
TC0100010244.hg.1	IFI16	interferon, gamma-inducible protein 16	3428	ENSG00000163565	17.3297	17.3529	17.3264	17.4818	17.1018	17.3333	0.376111	0.5915	-0.0209325	0.776862	-0.0295762	0.873317	0.04545	0.801105	0.19608	0.15919	0.632037	0.088365	0.541098	0.0290064	0.77459	0.293193	0.327965	0.243029	0.213164	0.161459	0.0577889	0.308751
TC0100010252.hg.1	FCER1A	Fc fragment of IgE, high affinity I, receptor for; alpha polypeptide	2205	ENSG00000179639	12.8084	10.8535	11.8443	11.3524	9.435	11.6742	0.0253708	0.106024	-1.32429	0.383026	1.67925	0.0978159	2.1532	0.46142	-2.95376	0.12878	0.974813	-3.52921	0.198809	-0.358121	0.877215	1.32945	0.46498	-0.226803	-0.22304	-0.227317	-0.227698	-0.230177
TC0100010256.hg.1	OR10J1	olfactory receptor, family 10, subfamily J, member 1	26476	ENSG00000196184	3.23206	3.25996	3.13573	3.28934	3.18343	3.26387	0.6088	0.767516	0.052125	0.686894	-0.19003	0.0970709	0.3984	0.36222	-0.4452	0.03465	0.853911	-0.20721	0.263002	-0.133439	0.441599	-0.0157025	0.784773
TC0100010259.hg.1	APCS	amyloid P component, serum	325	ENSG00000132703	3.37188	3.33741	3.1184	3.43713	3.4241	3.38739	0.00966321	0.0523749	0.354083	0.0598454	0.0263446	0.827942	0.17446	0.232608	-0.14987	0.01756	0.923389	-0.025675	0.869888	0.338509	0.205338	-0.0600881	0.47837
TC0100010267.hg.1	DUSP23	dual specificity phosphatase 23	54935	ENSG00000158716	4.91796	4.70092	4.53491	4.51097	4.48007	4.99359	8.58326e-06	0.000158036	-0.475615	0.0127273	0.208936	0.169657	0.122433	0.712316	-0.42801	0.0275	0.916115	-0.17904	0.21328	-0.0922208	0.646572	-0.0967292	0.634022	-0.639316	-0.723812	-0.629215	-0.52107	-0.910154
TC0100010268.hg.1	FCRL6	Fc receptor-like 6	343413	ENSG00000181036	6.06154	5.70748	6.08202	5.79852	5.5063	5.85629	0.377925	0.59313	-0.159078	0.665943	0.595248	0.0177704	0.32506	0.392351	0.50745	0.861585	0.267812	0.24755	0.458719	-0.410525	0.0746705	-0.909003	0.0253886	-0.46412	-0.463818	-0.471757	-0.469142	-0.485872
TC0100010269.hg.1	SLAMF8	SLAM family member 8	56833	ENSG00000158714	4.14083	3.77808	3.93324	3.7759	3.8051	3.95838	0.00494654	0.0313212	-0.429308	0.044203	0.251278	0.0287384	0.469503	0.0785748	0.17555	-0.157665	0.133364	0.1152	0.659025	-0.235592	0.319648	0.158794	0.232477	-0.424165	-0.507804	-0.507804	-0.484688	-0.504757
TC0100010276.hg.1	LINC01133	long intergenic non-protein coding RNA 1133	100505633	ENSG00000224259	3.60544	3.65969	3.65169	3.63899	3.89864	3.74678	0.190585	0.400633	-0.101187	0.423102	-0.122822	0.0375664	-0.21768	0.20457	-0.17662	0.04914	0.866868	-0.141715	0.255916	-0.0954847	0.524947	-0.101246	0.379381	0.280061	-0.551041	-0.422125	-1.13254	-0.213663
TC0100010281.hg.1	ATP1A2	ATPase, Na+/K+ transporting, alpha 2 polypeptide	477	ENSG00000018625	3.23813	3.30577	3.16347	3.25958	3.41383	3.34741	0.15432	0.352619	0.252163	0.0391347	0.0910969	0.421219	0.10727	0.0756524	0.05864	0.03441	0.57631	0.104415	0.674083	0.0105125	0.931945	0.288897	0.158822	-0.304103	-0.273812	-0.559413	-0.360358	-0.243522
TC0100010282.hg.1	ATP1A4	ATPase, Na+/K+ transporting, alpha 4 polypeptide	480	ENSG00000132681	4.14452	4.00602	4.05912	4.11256	4.28424	4.06142	0.0811307	0.234874	0.0265675	0.705633	0.0332938	0.640937	-0.255397	0.0873237	0.32396	-0.218765	0.59291	-0.10296	0.664379	-0.275282	0.0979979	-0.0624414	0.531366	-0.175524	-0.240506	-0.116652	-0.228842	-0.543196
TC0100010283.hg.1	CASQ1	calsequestrin 1 (fast-twitch, skeletal muscle)	844	ENSG00000143318	3.76273	3.78679	3.64382	3.8198	3.80202	3.73378	0.74778	0.856451	0.221615	0.435699	-0.0270346	0.720941	0.464103	0.00211641	-0.0008	0.404385	0.0762862	0.347955	0.598886	0.206632	0.321085	-0.0559825	0.680205	-0.21675	-0.255736	-0.3464	-0.277495	-0.280215
TC0100010284.hg.1	PEA15	phosphoprotein enriched in astrocytes 15	8682	ENSG00000162734	11.8343	11.7598	11.2438	10.9859	10.8609	12.4306	4.79925e-18	1.86676e-15	-0.967815	0.0278563	0.262012	0.294933	0.251257	0.317492	-0.18076	0.170585	0.824952	-0.396995	0.302054	-0.243421	0.513293	0.233251	0.508123	-0.213945	0.475069	0.189137	0.245146	-0.581784	2	168
TC0100010294.hg.1	SUMO1P3	SUMO1 pseudogene 3 (functional)	474338		4.60712	4.60181	4.71632	4.69451	4.47283	4.65494	0.7042	0.829344	-0.043965	0.879199	0.179458	0.206507	0.191317	0.151054	-0.63359	0.129205	0.802485	-0.649925	0.0854147	-0.0318914	0.863697	-0.294839	0.231484
TC0100010297.hg.1	NCSTN	nicastrin	23385	ENSG00000162736	10.6481	10.3749	10.0303	10.3276	10.0547	10.6804	0.000729116	0.00678161	0.29842	0.0390701	0.409932	0.0492687	0.60391	0.0733	-0.61805	-0.00568	0.989801	0.05301	0.823552	0.329421	0.132807	-0.0532864	0.86247	-0.0448905	0.219352	-0.208944	-0.203996	0.185326
TC0100010299.hg.1	NHLH1	nescient helix-loop-helix 1	4807	ENSG00000171786	5.15375	5.18084	5.18568	5.14991	5.27574	5.19921	0.926191	0.958304	0.078025	0.641035	0.0359669	0.590887	-0.118397	0.721163	0.43161	0.297085	0.175977	0.245885	0.510943	0.0431586	0.778714	-0.00431583	0.980851	-0.273478	-0.273478	-0.273478	-0.273478	-0.273478
TC0100010301.hg.1	VANGL2	VANGL planar cell polarity protein 2	57216	ENSG00000162738	3.19263	3.25914	3.13774	3.25108	3.38519	3.21376	0.206727	0.420762	0.0541575	0.559221	-0.0440785	0.5617	0.0909133	0.537141	0.08359	0.319125	0.250093	0.04571	0.823813	-0.0461697	0.48846	-0.0378267	0.728246	1.79632	0.469049	-0.263093	-0.211714	-0.361568
TC0100010310.hg.1	SLAMF7	SLAM family member 7	57823	ENSG00000026751	11.8592	11.1637	12.0208	11.5193	10.8364	10.4219	0.000333185	0.00354995	-1.33627	0.138116	0.184502	0.770731	-1.18504	0.509474	0.27583	0.885555	0.70555	-0.74182	0.594201	-1.35638	0.157734	-0.932019	0.398162	-0.655674	-0.579838	-0.595496	-0.413087	3.68493
TC0100010314.hg.1	LY9	lymphocyte antigen 9	4063	ENSG00000122224	9.9742	10.2673	9.73759	9.89518	9.63092	10.3452	0.000424938	0.00433986	-0.14484	0.102397	-0.274148	0.119745	-0.162523	0.79109	-0.82108	-0.13484	0.541624	-0.31702	0.0875799	0.1948	0.538325	0.709817	0.027706	1.36499	2.64261	0.544934	0.47533	-0.112716
TC0100010320.hg.1	LOC101928372; RP11-544M22.1	uncharacterized LOC101928372; antisense to ITLN2	101928372	ENSG00000198358	4.71557	4.7199	4.92209	4.7308	4.71872	4.67505	0.65001	0.795183	0.12923	0.772876	-0.0798262	0.587566	0.244193	0.528051	0.06028	-0.943385	0.0996798	0.386935	0.0739257	-0.200706	0.190651	0.245391	0.230442	2.10212	1.24547	0.797426	1.08298	-0.925382
TC0100010331.hg.1	KLHDC9	kelch domain containing 9	126823	ENSG00000162755	3.62112	3.71401	3.5824	3.57728	3.56784	3.71257	0.435371	0.641183	-0.072055	0.621027	-0.142455	0.413109	0.427647	0.0337205	0.53982	-0.036065	0.666543	0.401015	0.19497	0.136633	0.63319	-0.0490506	0.783911	0.94908	1.5867	1.50242	0.520086	3.59351
TC0100010332.hg.1	NIT1	nitrilase 1	4817	ENSG00000158793	7.79087	7.7138	7.50737	7.42543	7.74333	7.62853	0.0158076	0.0752704	-0.347075	0.112526	-0.0359508	0.826211	0.199867	0.00596031	-0.1759	-0.268375	0.150284	-0.444965	0.489196	0.373647	0.15114	0.290784	0.235512	-0.088072	-0.321878	-0.184227	-0.432738	2.05499
TC0100010334.hg.1	UFC1	ubiquitin-fold modifier conjugating enzyme 1	51506	ENSG00000143222	13.5598	13.4752	13.426	13.5887	13.0157	13.888	0.00130273	0.0108996	-0.233945	0.232678	-0.0268415	0.905761	-0.368027	0.458868	-0.6689	0.088145	0.576024	-0.019435	0.96636	-0.455277	0.154153	-0.0969983	0.622942	-0.163915	-0.915904	-0.10329	-0.427311	0.733635
TC0100010335.hg.1	USP21	ubiquitin specific peptidase 21	27005	ENSG00000143258	9.49795	9.73744	9.29999	9.22877	9.86608	9.22731	0.00927815	0.0508139	-0.1644	0.645298	0.152792	0.287859	0.21195	0.5977	-0.26778	-0.399505	0.404726	0.590085	0.235517	0.371472	0.274291	0.24929	0.434206	0.0987079	0.200872	-0.136728	-0.175791	1.98715
TC0100010336.hg.1	PPOX	protoporphyrinogen oxidase	5498	ENSG00000143224	6.47329	6.40938	6.44228	6.20884	6.45818	6.11915	0.0101203	0.0542371	-0.373987	0.133475	0.00737462	0.96087	0.30228	0.382435	-0.12599	0.317915	0.538444	0.14498	0.163393	0.162432	0.333071	0.121725	0.630284	-0.464868	-0.0998307	0.31877	0.46694	3.62701
TC0100010340.hg.1	NDUFS2	NADH dehydrogenase (ubiquinone) Fe-S protein 2, 49kDa (NADH-coenzyme Q reductase)	4720	ENSG00000158864	10.0321	9.8186	9.51736	9.98056	9.52089	9.83968	0.0185533	0.0846053	0.122935	0.13568	0.12305	0.532723	-0.31798	0.250284	0.12109	-0.030525	0.738548	-0.100465	0.382914	0.0396906	0.791788	-0.220104	0.539075	-0.737009	-1.10812	-1.04905	-1.28584	2.24586
TC0100010341.hg.1	FCER1G	Fc fragment of IgE, high affinity I, receptor for; gamma polypeptide	2207	ENSG00000158869	14.0533	11.2122	11.41	11.3266	10.0136	12.1808	0.000680988	0.00640683	-1.07858	0.431548	2.29702	0.00905746	2.02686	0.373142	3.3286	-1.19495	0.639659	-1.81837	0.300934	-2.63035	0.186831	-2.00133	0.155463	-0.366969	-0.438938	-0.463577	-0.421686	-0.497819
TC0100010345.hg.1	PCP4L1	Purkinje cell protein 4 like 1	654790	ENSG00000248485	6.04964	6.18537	6.06622	6.12562	6.19912	6.15664	0.727522	0.844257	0.34642	0.243337	0.0551146	0.68205	-0.26064	0.253166	-0.19991	0.287145	0.429937	0.049055	0.907442	-0.239938	0.277419	0.111742	0.619931	-0.185695	-0.185695	-0.185695	-0.185695	-0.185695
TC0100010347.hg.1	SDHC	succinate dehydrogenase complex, subunit C, integral membrane protein, 15kDa	6391	ENSG00000143252	8.98931	8.81256	8.93265	9.28948	8.30078	9.1432	0.00110884	0.00954683	-0.456458	0.100853	-0.0885469	0.682768	-0.40657	0.284249	-0.42522	-0.07823	0.938864	-0.476305	0.521792	-0.265614	0.237432	0.157531	0.508536	-0.70893	-0.476517	-0.159999	-0.427135	2.23023
TC0100010360.hg.1	HSPA6	heat shock 70kDa protein 6 (HSP70B)	3310	ENSG00000173110	4.9551	4.5531	4.29757	4.32691	4.4065	4.80083	0.000470905	0.00473135	-0.236778	0.0530026	-0.0794854	0.685364	-0.0468	0.631663	0.50136	-0.051055	0.713425	0.16466	0.459839	-0.533787	0.0207082	-0.0444878	0.90098	-0.227213	-0.157038	-0.199268	-0.194506	-0.245953
TC0100010362.hg.1	HSPA7	heat shock 70kDa protein 7 (HSP70B)	3311		6.60388	5.90421	6.0715	5.37484	5.52368	6.13829	1.97406e-05	0.000323333	-1.15986	0.015577	0.138813	0.576472	-0.0598	0.919949	0.61484	0.268575	0.690813	0.191735	0.380795	-0.207757	0.496499	-0.76146	0.0397008
TC0100010365.hg.1	FCRLA	Fc receptor-like A	84824	ENSG00000132185	13.0032	13.4247	13.2591	13.5735	13.2616	13.8893	2.63259e-06	5.66721e-05	0.344477	0.157608	-0.00496	0.972691	0.428137	0.494644	-0.85243	0.189955	0.828785	0.29505	0.513712	0.197835	0.608237	0.206545	0.686888	2.14467	3.42714	1.6728	2.18145	-0.185603
TC0100010366.hg.1	FCRLB	Fc receptor-like B	127943	ENSG00000162746	4.63078	4.3713	4.25792	4.38372	4.2716	4.68169	0.00284545	0.0203375	-0.19729	0.344759	-0.0286931	0.821894	0.0477933	0.864705	-0.03154	0.55526	0.273556	0.32599	0.590305	-0.212398	0.369523	-0.103179	0.588761	0.741262	1.6313	0.960272	0.490324	-0.0614016
TC0100010368.hg.1	DUSP12	dual specificity phosphatase 12	11266	ENSG00000081721	7.67416	7.36315	7.31861	7.34718	7.36246	7.55797	0.0503524	0.170674	0.07299	0.476834	-0.102097	0.391251	-0.229013	0.317697	-0.29157	-0.012955	0.975202	-0.171725	0.712686	0.363856	0.162844	0.332056	0.206764	0.0217651	-0.195323	0.637747	-0.0956182	2.58405
TC0100010369.hg.1	ATF6	activating transcription factor 6	22926	ENSG00000118217	11.5667	11.5966	11.7713	11.8485	11.1145	11.8446	1.96656e-05	0.000322221	-0.239603	0.380956	-0.0982277	0.593338	0.110143	0.621669	0.34019	-0.212485	0.563915	-0.48073	0.253011	-0.334976	0.0794367	0.313631	0.141582	-0.427045	-0.312982	-0.471208	-0.524218	-0.0457386
TC0100010374.hg.1	MIR4654	microRNA 4654	100616386	ENSG00000266144	5.64032	5.63034	5.68236	5.78427	5.73119	5.5741	0.220152	0.436504	0.43477	0.0313854	0.109653	0.344916	0.0393667	0.873403	0.11552	0.19271	0.596631	0.44768	0.059481	0.0141225	0.906632	0.105876	0.672012
TC0100010377.hg.1	MIR556	microRNA 556	693141	ENSG00000207729	3.81162	3.80567	3.32381	3.61315	3.64728	3.65287	0.0334861	0.129001	0.608625	0.0763417	0.114551	0.464302	-0.00317333	0.990971	-0.76605	-0.015135	0.939733	-0.217845	0.612861	-0.0743103	0.713695	-0.643961	0.00281683
TC0100010379.hg.1	UHMK1	U2AF homology motif (UHM) kinase 1	127933	ENSG00000152332	12.4145	12.3382	12.2735	12.0817	12.2527	12.7584	7.14312e-14	1.2001e-11	0.0304	0.768791	0.198625	0.0583282	0.0922067	0.514144	0.32763	0.11885	0.666154	-0.16773	0.419838	0.101555	0.597247	0.214618	0.19035	-0.180816	-0.0325726	0.0922325	-0.78114	-1.03725	2	225
TC0100010381.hg.1	UAP1	UDP-N-acetylglucosamine pyrophosphorylase 1	6675	ENSG00000117143	9.05444	9.02289	9.67623	9.22665	9.02496	8.8288	0.0663794	0.205768	-0.973808	0.100992	-0.210814	0.610113	-0.53884	0.423952	-0.20618	0.97746	0.449808	-0.404065	0.596313	-0.833899	0.159294	-0.384787	0.633596	-0.392883	-0.279879	-0.265604	-0.13853	5.05676
TC0100010387.hg.1	DDR2	discoidin domain receptor tyrosine kinase 2	4921	ENSG00000162733	4.54455	4.46049	4.46265	4.54446	4.44699	4.62177	0.497023	0.688686	0.111785	0.513267	-0.332563	0.00790931	0.188873	0.267018	-0.2128	-0.07906	0.736107	0.37113	0.0816666	-0.0856447	0.475084	0.00323639	0.972552	-0.514808	-0.297575	-0.0206788	-0.181309	4.85789
TC0100010389.hg.1	HSD17B7	hydroxysteroid (17-beta) dehydrogenase 7	51478	ENSG00000132196	8.13048	7.90284	7.75139	7.9601	7.57599	7.87352	0.436441	0.64206	-0.073965	0.397406	-0.0850277	0.715211	0.490863	0.277692	-1.12704	0.619835	0.417497	0.668285	0.470255	0.208907	0.485041	0.349257	0.547583	-0.389969	0.819547	1.07859	0.188673	0.576554
TC0100010393.hg.1	RGS4	regulator of G-protein signaling 4	5999	ENSG00000117152	3.30692	3.27856	3.03941	3.31061	3.2097	3.49481	0.0149089	0.0722325	0.29903	0.0423175	-0.0407392	0.77856	0.0104967	0.976559	0.23149	-0.36451	0.162004	-0.1946	0.583472	0.0990056	0.498176	-0.199783	0.227892	0.781081	0.895868	-0.290266	-0.538972	-1.13204
TC0100010394.hg.1	LOC101928404; RP11-267N12.1; nurero	uncharacterized LOC101928404; Transcript Identified by AceView; novel transcript	101928404	ENSG00000232892	3.49805	3.72884	3.5919	3.67357	3.31976	3.57328	0.0248948	0.10464	-0.0793675	0.791651	0.0216492	0.888889	0.320393	0.214046	-0.47151	0.4417	0.37144	-0.295805	0.297959	-0.131545	0.510642	-0.0290789	0.821597	-0.417113	-0.417113	-0.417113	0.062898	-0.417113
TC0100010397.hg.1	NUF2	NUF2, NDC80 kinetochore complex component	83540	ENSG00000143228	5.3422	5.62723	5.80303	5.89121	5.31252	5.00131	1.06681e-05	0.000190528	-0.217608	0.716642	0.184385	0.57349	-0.87621	0.440161	-0.52766	1.04174	0.422853	-0.00727	0.995293	0.316138	0.327122	-0.70164	0.197665	0.0711268	-0.236406	0.252078	0.197708	4.27067
TC0100010416.hg.1	PBX1	pre-B-cell leukemia homeobox 1	5087	ENSG00000185630	4.71582	4.56309	5.34082	5.0441	4.84988	4.91782	0.0726997	0.218627	0.136598	0.592555	-0.00184231	0.995986	0.653157	0.417017	0.03519	0.109175	0.786438	-0.23269	0.549743	-0.483261	0.321096	-0.530451	0.221437	0.287027	0.204665	-0.284664	-0.0993037	-1.0139
TC0100010454.hg.1	MGST3	microsomal glutathione S-transferase 3	4259	ENSG00000143198	9.96636	9.64331	9.42871	9.1687	8.08144	10.4213	4.26449e-13	5.82986e-11	-0.743145	0.0434683	-0.236618	0.442853	-0.0188667	0.953145	-0.68139	-1.39098	0.366995	-0.975105	0.605083	0.894432	0.0854344	1.24245	0.0334583	-0.966426	-0.11267	-0.436273	-0.229351	-1.86065	2	184
TC0100010461.hg.1	LOC440700	carbonic anhydrase XIV (CA14) pseudogene	440700	ENSG00000215838	3.6229	3.7282	3.52172	3.55798	3.50915	3.52754	0.340999	0.561112	0.377933	0.322028	0.249543	0.109691	0.222853	0.259594	0.00336	-0.590805	0.200804	0.41962	0.00823799	-0.185951	0.0894457	-0.165087	0.331075	1.17992	1.52343	1.38513	0.13376	-1.30275
TC0100010462.hg.1	LOC100147773; RP11-466F5.8	uncharacterized LOC100147773; novel transcript, antisense to TMCO1	100147773		5.26615	4.82378	4.51227	4.68362	4.95127	5.03222	1.40798e-05	0.000241879	0.224147	0.0690724	0.182345	0.289916	0.39393	0.105153	-0.31891	-0.072	0.897983	-0.037485	0.910022	-0.0957133	0.719465	0.547654	0.0417125
TC0100010481.hg.1	FMO9P	flavin containing monooxygenase 9 pseudogene	116123	ENSG00000215834	4.3369	4.43636	4.5874	4.4586	4.45862	4.48962	0.534286	0.716389	-0.273018	0.477594	0.208916	0.176853	-0.44546	0.466302	0.38767	-0.45956	0.138651	0.572125	0.223399	0.0112881	0.932661	-0.389923	0.18335
TC0100010486.hg.1	POGK	pogo transposable element with KRAB domain	57645	ENSG00000143157	6.89709	6.97386	6.87231	6.5846	6.52098	7.34914	1.84639e-08	7.44643e-07	-0.19772	0.435766	0.101495	0.539487	0.51115	0.178232	0.17108	-0.219025	0.605544	-0.113035	0.705227	-0.11524	0.750219	0.430529	0.205538	-0.122223	0.165677	0.624711	0.15017	-0.670747
TC0100010492.hg.1	MAEL	maelstrom spermatogenic transposon silencer	84944	ENSG00000143194	3.13366	3.26437	3.17898	3.2056	3.26389	3.22462	0.698642	0.825864	-0.0011375	0.994506	-0.0876223	0.54147	0.07904	0.77951	0.03259	0.248395	0.251183	-0.09355	0.677389	-0.0197089	0.903609	-0.0516783	0.772953	0.866204	-0.974989	1.07078	-0.188983	-0.0382422
TC0100010497.hg.1	DUSP27	dual specificity phosphatase 27 (putative)	92235	ENSG00000198842	4.7258	4.54839	4.64537	4.69957	4.94691	4.69544	0.0326282	0.126666	0.113617	0.211179	0.0261969	0.703104	-0.01074	0.882068	-0.35025	0.35024	0.422392	0.574595	0.34677	0.0207156	0.871919	-0.0980639	0.509061
TC0100010499.hg.1	POU2F1	POU class 2 homeobox 1	5451	ENSG00000143190	13.9173	13.6899	13.6447	13.7887	13.3582	14.0687	0.000619807	0.00594159	-0.27624	0.0451959	0.0589469	0.763015	0.0176167	0.941293	0.13711	0.127635	0.545162	0.065485	0.660226	0.132494	0.581381	0.460384	0.0653368	1.23139	1.86015	1.21441	1.44671	2.90715
TC0100010510.hg.1	RCSD1	RCSD domain containing 1	92241	ENSG00000198771	7.82695	7.78492	7.81664	8.08406	8.05033	8.32052	0.0039857	0.0264793	0.41257	0.147678	0.0425908	0.840798	0.736527	0.243962	-0.12558	0.477625	0.494122	-0.243745	0.651694	-0.170734	0.54255	0.580383	0.115655	1.23571	0.901302	0.324633	0.151314	-0.242501
TC0100010514.hg.1	MPZL1	myelin protein zero-like 1	9019	ENSG00000197965	8.10884	8.03352	7.88722	8.08508	8.13065	8.30914	0.24873	0.468525	0.133885	0.373361	0.505724	0.0139465	0.17161	0.671776	-0.54908	0.214745	0.487595	0.635175	0.243138	0.216898	0.383918	0.124874	0.571646	-0.270192	-0.0344291	-0.0655881	0.160208	0.0226389
TC0100010518.hg.1	DCAF6	DDB1 and CUL4 associated factor 6	55827	ENSG00000143164	10.7519	10.7578	10.9648	11.063	10.9176	10.7759	0.00300471	0.0212475	0.169565	0.588184	0.114395	0.502941	0.180843	0.409003	0.34294	0.062505	0.876659	0.684625	0.0711131	-0.20589	0.526962	0.0918433	0.742155	-0.183177	0.22871	-1.11929	-0.428045	0.0768258
TC0100010519.hg.1	MIR1255B2	microRNA 1255b-2	100313835	ENSG00000221545	6.6088	6.48758	6.64282	6.54959	6.85393	6.29999	0.00032516	0.00347919	0.08317	0.064121	0.117035	0.509629	0.0868067	0.630565	0.56885	-0.024305	0.930661	0.009745	0.978379	0.112899	0.47449	0.0813164	0.650934	0.267441	0.3149	0.247713	0.321246	-1.22379
TC0100010522.hg.1	TIPRL	TOR signaling pathway regulator	261726	ENSG00000143155	8.44844	8.54275	8.63595	8.74423	8.2618	8.6083	0.172449	0.377488	0.0376175	0.805469	-0.134166	0.567696	-0.00975	0.927351	-0.697	-0.26737	0.435183	0.013815	0.953867	-0.414201	0.0943	0.246125	0.359979	-1.65822	-0.973865	-0.0305547	-0.864117	2.31257
TC0100010525.hg.1	SFT2D2	SFT2 domain containing 2	375035	ENSG00000213064	13.6264	13.136	12.8883	12.9624	13.2462	13.0419	2.87322e-05	0.000447396	0.0975375	0.529538	0.285653	0.13571	0.69958	0.0550605	0.87787	0.21176	0.428386	-0.104315	0.355482	0.43574	0.0438446	0.279108	0.39039	-0.0513208	0.128278	-0.157987	-0.0439339	-0.491922
TC0100010526.hg.1	TBX19	T-box 19	9095	ENSG00000143178	5.81079	5.70096	5.39117	5.444	5.47761	5.57532	0.0366742	0.13732	-0.136025	0.618899	-0.0346185	0.777958	0.63824	0.212123	0.68833	0.39699	0.578801	0.07079	0.34914	0.0314517	0.82191	0.257281	0.268811	0.00699567	0.0209184	0.664149	0.273119	-1.06665
TC0100010529.hg.1	MIR557	microRNA 557	693142	ENSG00000207974	4.83005	4.65667	4.79081	4.81846	4.89559	4.69814	0.578754	0.747257	0.197455	0.148488	-0.124806	0.418142	0.528077	0.122016	0.36047	0.247695	0.413129	0.355595	0.0417774	-0.00611167	0.978338	-0.0641333	0.75207
TC0100010532.hg.1	XCL1	chemokine (C motif) ligand 1	6375	ENSG00000143184	6.1917	5.30583	5.98903	5.76548	4.52499	5.89883	0.0886939	0.248818	-0.515663	0.56406	0.803765	0.0592652	0.79883	0.636148	0.78029	0.219	0.919577	-0.422945	0.802497	-1.07608	0.0686667	-1.12649	0.343757	-0.463785	-0.502354	-0.502354	-0.466391	-0.502354
TC0100010534.hg.1	LINC00626	long intergenic non-protein coding RNA 626	79100	ENSG00000225826	4.05812	3.98318	4.18262	4.15991	4.39027	4.18328	0.0157417	0.0750647	0.133483	0.170761	-0.0633769	0.64814	0.144693	0.60795	-0.13685	-0.075655	0.384926	-0.08257	0.629691	-0.195792	0.318529	0.363529	0.138117
TC0100010543.hg.1	ATP1B1	ATPase, Na+/K+ transporting, beta 1 polypeptide	481	ENSG00000143153	5.26897	4.87799	5.23773	4.94374	4.59133	5.68409	9.97779e-07	2.43612e-05	-0.14683	0.723349	0.277335	0.179643	0.513443	0.0851701	0.23449	-0.238615	0.801441	-0.413385	0.250198	0.328915	0.546052	0.314773	0.115943	-0.5009	-0.418906	0.473882	-0.289441	0.0485478
TC0100010546.hg.1	BLZF1	basic leucine zipper nuclear factor 1	8548	ENSG00000117475	10.722	10.6504	11.0368	10.9589	10.3904	10.8781	0.0665597	0.206138	0.0248075	0.938523	0.0992354	0.73182	0.292593	0.290278	0.97805	0.526715	0.449509	-0.27431	0.669182	-0.630085	0.0960488	0.276408	0.365671	-0.865823	-1.21864	-1.24552	-0.601279	-0.325642
TC0100010553.hg.1	C1orf112	chromosome 1 open reading frame 112	55732	ENSG00000000460	7.87647	7.9831	8.36903	7.71551	8.34605	7.8154	0.0563833	0.184208	-0.925755	0.0889303	0.0161877	0.943957	-0.11171	0.852745	0.05357	-0.045595	0.916751	0.671335	0.380013	-0.706621	0.134003	-0.610551	0.176368	0.550494	-0.313747	-0.405119	0.169524	-0.00623873
TC0100010560.hg.1	MIR3119-2	microRNA 3119-2	100423010	ENSG00000263390	3.7207	3.55659	3.584	3.7954	3.61951	3.89782	0.104452	0.276352	0.27216	0.303806	-0.0266892	0.882482	0.167833	0.638921	-0.08439	0.287085	0.347856	0.235585	0.636031	-0.323317	0.370907	-0.0715014	0.80265
TC0100010565.hg.1	GORAB	golgin, RAB6-interacting	92344	ENSG00000120370	7.95155	7.91272	7.74083	7.75149	7.64015	7.88168	0.53016	0.713355	-0.284903	0.170488	-0.157222	0.380647	0.492637	0.175754	0.2902	0.41674	0.24551	0.884145	0.171817	0.171689	0.335362	0.724654	0.00776421	0.496466	0.736172	0.415205	0.383749	1.75558
TC0100010571.hg.1	PRRX1	paired related homeobox 1	5396	ENSG00000116132	3.89314	3.698	3.78548	3.99742	3.71751	3.94315	0.0798677	0.23241	0.400637	0.400718	0.300942	0.12364	-0.288617	0.265097	0.14956	0.094685	0.829867	0.11923	0.878586	-0.227468	0.107027	-0.183589	0.641462	-0.0167328	-0.140252	-0.157897	0.0803176	-0.0343784
TC0100010579.hg.1	FMO3	flavin containing monooxygenase 3	2328	ENSG00000007933	3.2675	3.41561	3.25099	3.49155	3.35498	3.48605	0.00802722	0.0454229	0.283618	0.370393	-0.104599	0.434117	0.04901	0.288057	0.17832	0.26273	0.201006	-0.396005	0.536287	-0.372646	0.0246379	-0.0926231	0.561898	0.240888	-0.185558	0.0150105	-0.0242175	-0.19062
TC0100010581.hg.1	FMO6P	flavin containing monooxygenase 6 pseudogene	388714	ENSG00000117507	3.32059	3.24355	3.29047	3.39709	3.38742	3.42144	0.391493	0.60474	-0.0230775	0.856636	0.00583769	0.97568	0.0381133	0.747773	0.56826	0.097365	0.672066	0.15654	0.453942	-0.309125	0.143207	0.0746494	0.714706	0.205385	0.713274	-0.287903	-0.108741	-0.0534928
TC0100010583.hg.1	FMO2	flavin containing monooxygenase 2	2327	ENSG00000094963	3.20396	3.11893	3.33248	3.29082	3.13119	3.34004	0.335021	0.555545	-0.0216025	0.918497	-0.106302	0.522159	-0.148383	0.744341	-0.6957	0.048565	0.869174	-0.18301	0.463083	-0.0852142	0.766726	0.110818	0.637341	-0.216629	0.413562	-0.216629	-0.216629	0.0607858
TC0100010586.hg.1	FMO4	flavin containing monooxygenase 4	2329	ENSG00000076258	6.28766	6.45573	6.45425	6.58315	6.43557	6.32168	0.45066	0.653387	0.20095	0.522576	-0.105749	0.624173	0.28832	0.442527	0.38494	0.535305	0.527644	-0.427275	0.610599	0.131148	0.568343	0.402241	0.101865	1.1119	-0.645519	-0.610145	0.305066	-1.76131
TC0100010587.hg.1	TOP1P1	topoisomerase (DNA) I pseudogene 1	7151		5.88421	5.98104	6.13165	6.16379	5.94073	5.77431	5.86154e-05	0.000820737	-0.186957	0.414947	0.0848208	0.236992	-0.696553	0.0604641	-0.23645	0.205675	0.569573	-0.18415	0.404076	0.0710831	0.517364	0.0919253	0.620489
TC0100010592.hg.1	PRRC2C	proline-rich coiled-coil 2C	23215	ENSG00000117523	15.552	15.5819	15.387	15.4173	15.3553	15.0312	3.10248e-05	0.000478375	-0.037585	0.550595	0.0211531	0.896815	0.139443	0.51906	-0.04966	0.208425	0.637236	0.173875	0.591919	0.299852	0.13763	0.139149	0.572252	0.195231	-0.298079	-0.165058	-0.463921	-1.45668
TC0100010606.hg.1	METTL13	methyltransferase like 13	51603	ENSG00000010165	6.87221	6.76997	6.75021	6.79221	6.7458	7.05469	0.111745	0.288412	0.196495	0.106601	0.205198	0.223597	0.324767	0.587791	0.55121	0.15572	0.802961	-0.13002	0.815751	-0.375782	0.147281	0.28868	0.2401	0.175822	-1.21431	-0.302996	1.41783	1.36742
TC0100010609.hg.1	DNM3	dynamin 3	26052	ENSG00000197959	4.54815	4.6822	6.42869	6.3195	4.88717	4.71249	0.000281804	0.00308333	0.45494	0.248994	0.841599	0.364251	0.909393	0.624211	2.69339	0.53559	0.452136	0.06702	0.960804	-0.489784	0.740324	-1.52561	0.209918	-0.198419	-0.215688	0.739557	-0.497405	-1.21951
TC0100010611.hg.1	DNM3-IT1	DNM3 intronic transcript 1	100874284	ENSG00000233540	3.79349	3.80357	3.9384	3.82559	3.84992	3.73824	0.698856	0.826003	-0.0094	0.969406	0.0586577	0.659088	0.05463	0.887453	0.81692	0.26376	0.372623	0.34165	0.522233	0.128645	0.505129	-0.07799	0.717613	1.2072	3.34342	-0.16507	-0.545274	0.105494
TC0100010616.hg.1	MIR3120	microRNA 3120	100422882	ENSG00000283152	3.46851	3.57172	3.52517	3.47883	3.53828	3.35117	0.0188872	0.08569	0.116165	0.368762	-0.0455523	0.660976	-0.0615567	0.791846	0.05337	0.11996	0.354001	0.34034	0.242111	0.0948956	0.396431	-0.0714108	0.564121
TC0100010621.hg.1	C1orf105	chromosome 1 open reading frame 105	92346	ENSG00000180999	3.69139	3.7646	3.96608	3.7901	3.60312	3.76144	0.43221	0.638616	-0.48953	0.126058	-0.04168	0.779834	0.20083	0.756332	-0.34041	-0.239635	0.591863	0.552055	0.263019	-0.1458	0.417195	0.159661	0.564391	-0.778867	-0.872274	1.10657	-0.792705	0.497692
TC0100010623.hg.1	SUCO	SUN domain containing ossification factor	51430	ENSG00000094975	7.26392	7.27526	7.57531	7.49133	7.45063	7.29998	0.329195	0.550162	-0.0521625	0.846678	-0.0136192	0.926144	0.37322	0.206502	0.64073	0.641615	0.375443	0.82305	0.0165119	-0.131668	0.417594	0.190254	0.45691	-1.60902	-0.526973	-1.32966	-0.883019	1.35902
TC0100010625.hg.1	FASLG	Fas ligand (TNF superfamily, member 6)	356	ENSG00000117560	5.66675	4.97072	5.53842	5.10768	4.93612	4.98735	0.0940497	0.258647	-0.10729	0.821111	0.721732	0.0502906	0.562573	0.615681	1.66719	1.05518	0.353475	0.2804	0.529148	-0.835833	0.00531664	-1.43057	0.0780939	-0.446103	-0.450743	-0.498288	-0.506473	-0.531289
TC0100010648.hg.1	PRDX6	peroxiredoxin 6	9588	ENSG00000117592	10.7195	10.734	10.9859	11.087	10.2283	10.8696	0.149206	0.345497	0.108518	0.632166	0.420982	0.271697	0.43828	0.0967988	0.2919	-0.28271	0.3555	-0.979665	0.068451	-0.0620217	0.896556	-0.607754	0.237103	-0.735955	-0.880753	-0.664481	-0.807468	1.25597
TC0100010651.hg.1	LOC730159; RP11-360D2.1	uncharacterized LOC730159; putative novel transcript	730159	ENSG00000232113	3.99019	3.82966	3.70118	3.93582	3.6611	3.9498	0.224676	0.441568	0.40753	0.22478	-0.0919931	0.624513	0.16911	0.723251	0.09831	-0.160495	0.814052	0.577285	0.124352	-0.449408	0.0699046	0.352368	0.118944
TC0100010654.hg.1	KLHL20	kelch-like family member 20	27252	ENSG00000076321	9.53979	9.39563	9.59655	9.46408	9.2234	9.58423	0.516336	0.703092	-0.0499825	0.866753	0.0268562	0.912537	0.377183	0.193987	0.4132	0.06449	0.905579	-0.582005	0.120355	0.103908	0.706251	0.49347	0.143241	0.179084	-0.477893	-0.511026	-0.846247	-1.12814
TC0100010661.hg.1	DARS2	aspartyl-tRNA synthetase 2, mitochondrial	55157	ENSG00000117593	8.05015	8.05592	8.08034	7.97593	8.05047	8.19383	0.193346	0.404162	-0.456615	0.0158217	-0.04569	0.669275	-0.190803	0.617814	-0.36877	-0.237465	0.325689	0.056175	0.855653	0.0477928	0.872727	-0.0394083	0.831479	0.28379	-0.0119421	-0.18782	-0.273042	2.92127
TC0100010662.hg.1	GAS5-AS1	GAS5 antisense RNA 1	100506046		5.15218	5.28718	5.3476	4.98579	5.27953	4.98017	0.126217	0.311446	-0.07511	0.804944	0.338635	0.0763529	0.40151	0.163956	-1.0174	0.292085	0.772857	0.148125	0.403272	0.370975	0.242489	-0.155167	0.342553
TC0100010664.hg.1	ZBTB37	zinc finger and BTB domain containing 37	84614	ENSG00000185278	7.37218	7.24887	7.62122	7.38661	7.70937	6.87826	5.67642e-05	0.000798567	-0.0274075	0.918308	-0.0566931	0.749091	0.0668967	0.828225	-0.16879	1.01412	0.0976169	0.27977	0.699715	0.643065	0.032886	0.573902	0.0681782	0.51227	-0.320643	-0.307852	-0.483849	-1.0236
TC0100010672.hg.1	RABGAP1L	RAB GTPase activating protein 1-like	9910	ENSG00000152061	9.44858	9.06605	9.7846	9.68705	9.317	9.2198	0.0335554	0.1291	-0.00678	0.980439	0.182689	0.594028	0.411313	0.470577	1.10132	0.72841	0.301041	0.11061	0.881054	-0.174914	0.607416	-0.212165	0.624608	0.181416	-0.220828	0.234173	0.433869	-0.517618
TC0100010674.hg.1	GPR52	G protein-coupled receptor 52	9293	ENSG00000203737	8.92056	8.71885	9.68776	9.71428	9.10956	8.13291	2.27351e-09	1.17797e-07	-0.342932	0.367481	-0.0856054	0.704274	0.49466	0.399295	0.4601	-0.163435	0.164309	-0.04387	0.961829	-0.0102783	0.975493	0.328907	0.32555	-0.308376	-0.201935	-0.31978	-0.167722	0.028052
TC0100010686.hg.1	CACYBP	calcyclin binding protein	27101	ENSG00000116161	12.1484	11.8444	12.3149	12.2391	11.906	12.3947	0.00234376	0.0174159	-0.111997	0.302111	0.0615846	0.758805	-0.18909	0.699068	-0.39636	0.08164	0.62685	-0.178105	0.486102	-0.610756	0.0414056	0.221085	0.273777	-1.00771	-1.23585	0.246243	0.384466	2.2196
TC0100010729.hg.1	LOC101928778; RP11-63B19.1	uncharacterized LOC101928778; novel transcript	101928778	ENSG00000236720	3.97316	3.89621	3.89192	3.97647	3.92705	3.98765	0.949498	0.971512	0.134335	0.195591	0.0758023	0.511474	0.13678	0.662514	0.14926	-0.21514	0.72841	0.05163	0.939091	0.0284731	0.839417	0.0209767	0.904015
TC0100010735.hg.1	RASAL2	RAS protein activator like 2	9462	ENSG00000075391	3.60349	3.6194	3.87935	3.76749	3.76508	3.85397	0.0912493	0.253543	-0.20636	0.598878	-0.135265	0.302116	-0.503183	0.223597	1.01464	0.506355	0.449684	-0.151945	0.673973	-0.37297	0.0770728	0.12775	0.560048	3.29897	1.32742	0.413163	0.155057	-0.585055
TC0100010751.hg.1	MIR4424	microRNA 4424	100616328	ENSG00000266417	3.50893	3.7098	3.3128	3.55785	3.37618	3.71074	0.20897	0.423507	0.23309	0.408323	-0.0657146	0.607799	0.265493	0.600108	-0.71074	-0.435795	0.533922	-0.465645	0.0944789	0.314931	0.317677	0.478188	0.0308472	-0.227953	5.03398	1.12075	-0.227953	-0.227953
TC0100010755.hg.1	RALGPS2	Ral GEF with PH domain and SH3 binding motif 2	55103	ENSG00000116191	17.9888	18.2335	18.4552	18.223	18.7521	18.3287	0.0761795	0.225484	0.070995	0.703145	-0.190075	0.381457	0.430207	0.417996	0.27949	0.52364	0.375791	0.42028	0.374816	-0.462154	0.231332	0.342289	0.551556	2.33143	2.52512	2.83983	1.9856	0.215173
TC0100010761.hg.1	FAM20B	family with sequence similarity 20, member B	9917	ENSG00000116199	6.31782	6.13079	6.315	5.95793	6.25104	6.16108	0.0243318	0.102939	-0.555872	0.102892	0.227458	0.265034	0.09883	0.497154	0.34306	0.321575	0.520247	0.32865	0.679045	0.0401533	0.900405	0.626947	0.0566615	2.89954	-0.649165	0.639881	0.24499	-1.12317
TC0100010764.hg.1	TOR3A	torsin family 3, member A	64222	ENSG00000186283	5.59282	5.59727	5.60813	5.37953	5.48109	5.72395	0.0446274	0.157254	-0.721355	0.0591581	-0.174305	0.327503	0.268313	0.571716	-0.99532	0.006265	0.989465	-0.384405	0.192906	-0.257054	0.135393	-0.0672656	0.839361	-0.191577	1.2385	1.22631	0.958317	3.61166
TC0100010775.hg.1	SOAT1	sterol O-acyltransferase 1	6646	ENSG00000057252	10.4677	10.2023	10.3702	10.0142	9.78481	10.7929	4.07618e-06	8.29224e-05	-0.628515	0.0183298	0.164933	0.385551	0.26198	0.668497	0.08094	0.34541	0.411869	0.40704	0.543885	-0.780006	0.0677601	-0.33961	0.534881	-1.16912	-1.04278	-1.33102	-1.06962	0.384606
TC0100010786.hg.1	FAM163A	family with sequence similarity 163, member A	148753	ENSG00000143340; ENSG00000243062	3.81453	3.56601	3.79555	3.69947	3.77576	3.80781	0.0814424	0.235481	-0.01423	0.954636	-0.165915	0.116113	0.0305633	0.84961	0.09551	0.14973	0.222678	-0.6121	0.0747465	-0.0220581	0.907411	-0.0632542	0.627338	-0.226456	-1.4982	-0.11179	0.0549964	0.722142
TC0100010791.hg.1	TOR1AIP1	torsin A interacting protein 1	26092	ENSG00000143337	13.8453	13.7091	13.5359	13.932	13.1223	14.2583	3.99658e-06	8.15603e-05	0.165105	0.611592	0.252578	0.356429	0.422767	0.00243055	0.22525	0.1527	0.845384	-0.31725	0.174173	-0.615419	0.0567745	0.185507	0.416261	-0.357725	-0.44441	-0.98862	-0.951681	-1.09442
TC0100010793.hg.1	CEP350	centrosomal protein 350kDa	9857	ENSG00000135837	9.08256	9.46167	9.6958	9.6824	9.39508	9.1517	0.0277063	0.112974	0.05341	0.683757	-0.225213	0.22101	0.197653	0.472133	0.23907	0.38431	0.253062	0.33473	0.476548	-0.513378	0.000759667	0.0643353	0.793206	-0.206295	-0.500465	-0.703877	0.0421798	-0.0698446
TC0100010799.hg.1	LHX4	LIM homeobox 4	89884	ENSG00000121454	3.47643	3.4542	3.53776	3.48555	3.33757	3.55567	0.323967	0.545115	-0.180287	0.291963	-0.0595708	0.615477	0.23032	0.405319	0.42788	0.13577	0.583108	0.190265	0.447272	-0.138403	0.219105	-0.111091	0.283732	2.10604	0.115579	0.0970757	1.60909	-1.70306
TC0100010806.hg.1	XPR1	xenotropic and polytropic retrovirus receptor 1	9213	ENSG00000143324	10.0354	9.85717	10.0879	10.0261	9.86861	10.3849	0.00416442	0.0274076	-0.363685	0.192949	0.161525	0.430042	0.195237	0.471096	0.67009	0.225445	0.685658	-0.081905	0.831714	-0.23651	0.286483	0.242966	0.385786	0.00340336	-1.28857	-0.168019	-2.13504	-0.448033
TC0100010810.hg.1	KIAA1614	KIAA1614	57710	ENSG00000135835	3.44557	3.46702	3.40028	3.48349	3.65548	3.44033	0.366497	0.583425	0.179435	0.328576	0.166082	0.084839	-0.101003	0.378571	0.47325	0.231495	0.262152	0.012105	0.975156	-0.028335	0.814744	-0.0430536	0.740954	-0.302769	0.00941949	-1.58079	-0.575934	-0.897879
TC0100010815.hg.1	MR1	major histocompatibility complex, class I-related	3140	ENSG00000153029	8.94359	8.84988	8.86568	8.79202	8.88453	9.31628	0.000919053	0.00820691	-0.1333	0.657088	0.0432877	0.859672	0.125897	0.583272	0.07255	0.305325	0.712652	-0.472925	0.303111	-0.0572611	0.84375	0.323537	0.412843	-0.379275	-0.363169	-0.357129	-0.549706	-0.0475757
TC0100010819.hg.1	LOC101928973; RP11-540K16.1; worbu	uncharacterized LOC101928973; novel transcript; Transcript Identified by AceView	101928973	ENSG00000237292	3.7857	3.81926	3.73487	3.83299	3.96864	4.00373	0.0106549	0.0563989	0.0757525	0.591169	-0.0334946	0.630866	0.202677	0.482811	0.07067	-0.011625	0.968705	-0.12935	0.568593	-0.0279281	0.904436	0.0405597	0.689813	-0.146406	-0.0454404	0.48072	0.127102	-0.454992
TC0100010821.hg.1	GM140; LOC100287948; RP11-380B22.1	uncharacterized LOC100287948; uncharacterized LOC100287948 [Source:EntrezGene;Acc:100287948]; Transcript Identified by AceView, Entrez Gene ID(s) 100287948; novel transcript	100287948	ENSG00000179452	3.37797	3.40685	3.27218	3.31661	3.23166	3.29931	0.457019	0.658699	0.129515	0.42716	-0.212887	0.0189696	0.1988	0.279084	0.22726	-0.08391	0.439534	-0.21105	0.684362	0.253223	0.262658	0.200749	0.103143	-0.185695	-0.185695	-0.185695	-0.185695	-0.185695
TC0100010824.hg.1	CACNA1E	calcium channel, voltage-dependent, R type, alpha 1E subunit	777	ENSG00000198216	3.94247	3.81608	3.90267	3.93146	3.93854	4.07878	0.159584	0.359822	-0.025285	0.876199	0.115995	0.370341	0.139463	0.0968507	0.65237	-0.07889	0.647508	-0.26671	0.564158	-0.263199	0.10663	-0.0769022	0.732562	-0.177361	-0.153721	0.0305157	0.0718855	-0.207425
TC0100010843.hg.1	LINC00272	long intergenic non-protein coding RNA 272	388719	ENSG00000203729	3.43193	3.22517	3.35187	3.50643	3.55422	3.46154	0.101022	0.270616	0.337615	0.227088	-0.137022	0.23992	-0.00901	0.965395	0.20719	0.118995	0.805376	-0.457765	0.127894	-0.256167	0.079674	-0.0553214	0.735277
TC0100010846.hg.1	RGSL1	regulator of G-protein signaling like 1	353299	ENSG00000121446	3.61264	3.53577	3.69376	3.72319	3.80109	3.77921	0.428934	0.63591	-0.208283	0.664232	0.1244	0.430519	0.0915967	0.635035	0.7856	-0.41199	0.376183	0.654735	0.376682	-0.0214056	0.91986	0.189151	0.419661	-0.134424	-0.152059	-0.224364	-0.31695	-0.379555
TC0100010850.hg.1	LOC284648; RP11-317P15.4; LOC284648.1	uncharacterized LOC284648; Transcript Identified by AceView, Entrez Gene ID(s) 284648; novel transcript	284648	ENSG00000261504	4.02919	4.14442	4.10781	4.27407	4.13244	4.29552	0.0285042	0.115141	0.133245	0.53423	0.0572685	0.703862	0.693843	0.113986	0.2886	0.255575	0.158918	0.069935	0.902214	-0.14908	0.605345	-0.17948	0.212362
TC0100010855.hg.1	NPL	N-acetylneuraminate pyruvate lyase (dihydrodipicolinate synthase)	80896	ENSG00000135838	6.04701	5.17884	5.29352	5.42852	5.19939	5.81541	0.0923492	0.255635	-0.654698	0.000129863	0.272389	0.515194	0.0895733	0.926997	0.72561	-0.487385	0.478939	-0.54501	0.470866	-0.562224	0.310542	0.134104	0.814529	-0.280288	-0.305169	-0.25032	-0.275732	-0.333323
TC0100010858.hg.1	DHX9	DEAH (Asp-Glu-Ala-His) box helicase 9	1660	ENSG00000135829	10.4317	10.5191	10.7534	10.5542	10.5649	10.9961	2.54632e-07	7.4002e-06	0.016165	0.95185	-0.0266508	0.661485	-0.21723	0.118505	-0.39156	0.10579	0.823619	0.04107	0.887587	-0.238304	0.217779	-0.0863614	0.473761	0.375402	-0.0408103	0.240925	-0.708933	-0.896523
TC0100010863.hg.1	LAMC1	laminin, gamma 1 (formerly LAMB2)	3915	ENSG00000135862	8.27512	8.46276	8.78162	8.89418	9.00733	8.32343	0.00263375	0.0191219	0.113795	0.0358093	-0.767615	0.0112368	-0.0898733	0.87009	-1.34374	-0.038145	0.948032	0.046745	0.938446	-0.243607	0.523561	0.2682	0.551041	2.25556	1.38784	0.41615	0.093843	4.18214
TC0100010867.hg.1	LAMC2	laminin, gamma 2	3918	ENSG00000058085	3.80657	3.77051	3.69633	3.92038	3.84512	3.77542	0.337763	0.558095	0.094185	0.666081	-0.0471115	0.775255	0.600887	0.272358	0.06455	0.163475	0.42991	0.451495	0.298055	-0.0967336	0.660664	0.0871572	0.689124	0.787534	0.120108	-1.02703	-0.912317	-2.39317
TC0100010872.hg.1	SMG7	SMG7 nonsense mediated mRNA decay factor	9887	ENSG00000116698	10.9229	10.9366	10.8475	11.1277	10.8655	10.8003	0.0455125	0.159456	0.0688375	0.0043313	0.159395	0.431046	0.374997	0.31274	-0.36022	0.311845	0.507127	0.33097	0.50271	-0.09244	0.659622	0.414816	0.121502	0.841885	0.0395814	-0.691394	-1.30155	0.380771
TC0100010874.hg.1	RGL1	ral guanine nucleotide dissociation stimulator-like 1	23179	ENSG00000143344	4.32989	4.27566	4.22805	4.12542	4.57396	4.25662	0.0533155	0.177444	-0.354715	0.194091	0.113835	0.134715	-0.53294	0.291554	1.38419	-0.238355	0.534994	0.366955	0.288505	-0.137517	0.260467	-0.0923897	0.593372	-0.714549	-0.66198	-0.689541	-0.301652	-0.514991
TC0100010877.hg.1	TSEN15	TSEN15 tRNA splicing endonuclease subunit	116461	ENSG00000198860	6.87716	6.71959	6.97506	6.86979	6.62875	7.04425	0.064136	0.201245	-0.284732	0.208156	0.173795	0.324122	0.306247	0.497183	0.75164	0.56125	0.136347	0.384495	0.394534	-0.0907528	0.75799	0.224128	0.356465	-1.1852	-1.25063	-0.821467	-1.21781	1.08857
TC0100010887.hg.1	C1orf21	chromosome 1 open reading frame 21	81563	ENSG00000116667	7.67751	6.99498	8.03459	7.37889	7.48815	7.72895	0.516683	0.703303	-0.245212	0.828873	0.846487	0.0351042	1.08212	0.463732	1.74651	0.67565	0.801968	0.159565	0.808555	-0.960055	0.193648	-1.30593	0.106799	-0.525168	-0.511995	-0.547715	-0.550032	-0.52964
TC0100010903.hg.1	RNF2	ring finger protein 2	6045	ENSG00000121481	9.46384	9.49092	9.68519	9.71076	9.3627	9.88513	0.000980822	0.00864588	-0.186223	0.126085	-0.15153	0.463499	0.657927	0.10097	-0.19007	-0.44524	0.385992	-0.343115	0.287454	-0.282052	0.260555	0.233712	0.419683	-0.135788	-0.631507	-0.0482388	-0.0853275	-0.864579
TC0100010905.hg.1	SWT1	SWT1 RNA endoribonuclease homolog	54823	ENSG00000116668	5.39915	5.54941	5.80275	5.67225	5.38758	5.54448	0.274681	0.495665	-0.38559	0.540228	-0.360422	0.131136	0.31031	0.343996	0.80404	0.5939	0.622302	-0.28725	0.740243	-0.447993	0.163268	0.209434	0.464901	-1.13279	-0.158512	0.0407219	-0.145898	2.69755
TC0100010921.hg.1	HMCN1	hemicentin 1	83872	ENSG00000143341	3.26244	3.27395	3.47761	3.37469	3.33929	3.55248	0.00393913	0.0262332	-0.218167	0.49592	-0.213305	0.139133	-0.0879967	0.337393	-0.38164	0.229235	0.770219	-0.07299	0.521434	-0.110756	0.464344	-0.292486	0.0441904	-0.400754	-0.320942	-0.400754	-0.400754	-0.400754
TC0100010923.hg.1	PRG4	proteoglycan 4	10216	ENSG00000116690	3.49724	3.64947	3.67194	3.58983	3.5082	3.62297	0.528206	0.711793	-0.29757	0.0142946	-0.20023	0.141683	-0.26207	0.405557	-1.0053	-0.107915	0.627491	-0.046785	0.879808	-0.119156	0.579238	0.0191603	0.914982	-0.217574	-0.528576	-0.533848	-0.467957	-0.278193
TC0100010924.hg.1	C1orf27	chromosome 1 open reading frame 27	54953	ENSG00000157181	8.12202	8.26687	8.39783	8.22404	8.13167	7.99741	0.0339878	0.130257	-0.144915	0.494434	-0.0377569	0.815119	0.0388367	0.857142	0.38034	0.195945	0.71575	0.191245	0.626249	-0.212844	0.521967	0.19767	0.113744	-1.15522	-0.180977	0.123953	-0.327711	3.03602
TC0100010925.hg.1	OCLM	oculomedin	10896	ENSG00000262180	6.94079	6.81932	6.85382	6.97898	6.65696	6.87464	0.861806	0.922558	0.374258	0.218819	-0.174942	0.407279	0.350997	0.167833	0.56896	-0.17903	0.664463	0.252365	0.451047	-0.160257	0.586735	0.139482	0.601368	0.535249	-1.533	0.542641	1.18721	-0.0819734
TC0100010929.hg.1	LOC102724919; RP11-295K2.3	uncharacterized LOC102724919; novel transcript, antisense to PDC	102724919	ENSG00000229739	4.20667	4.21549	4.38623	4.16541	4.27972	4.02599	0.325596	0.546769	-0.689645	0.169323	-0.193738	0.324638	0.192937	0.457186	-0.39371	0.3139	0.591576	0.45144	0.524555	0.103584	0.691188	0.489486	0.0991677	-0.489752	0.331514	0.751139	-0.946844	-1.06674
TC0100010935.hg.1	PACERR	PTGS2 antisense NFKB1 complex-mediated expression regulator RNA	103752588	ENSG00000273129	3.55505	3.60868	3.4855	3.59317	3.52177	3.61755	0.697219	0.825084	0.0743575	0.678129	0.0674	0.222185	0.144643	0.494687	-0.69397	-0.26603	0.0583833	-0.043365	0.910669	-0.110663	0.0451711	-0.342969	0.0167779	-0.377685	-0.406519	-0.421212	-0.421212	-0.36593
TC0100010939.hg.1	PLA2G4A	phospholipase A2, group IVA (cytosolic, calcium-dependent)	5321	ENSG00000116711	5.1851	4.86252	5.00174	4.89675	4.74143	4.9455	0.595846	0.758753	-0.0858	0.817944	0.412555	0.166417	0.27251	0.477225	1.888	0.14216	0.790107	0.1535	0.764558	-0.0553931	0.879519	-0.19602	0.626081	-0.427256	-0.532977	-0.412937	-0.507282	-0.541411
TC0100010942.hg.1	LINC01036	long intergenic non-protein coding RNA 1036	104169671	ENSG00000230426	5.00526	5.17526	5.07214	4.92029	4.56952	5.57074	5.0565e-05	0.000723537	-0.067985	0.852196	-0.269895	0.17187	-0.446577	0.0212347	-0.52326	-0.11173	0.755919	-0.88698	0.19613	0.0958911	0.768417	0.402691	0.456612	1.05829	0.75325	0.541271	0.236226	-0.782311
TC0100010945.hg.1	LINC01037	long intergenic non-protein coding RNA 1037	106144535		3.16588	3.30896	2.94056	3.114	3.09505	3.19463	0.170822	0.375256	0.407445	0.0805545	0.181388	0.145208	0.2112	0.0453558	-0.0479	0.19734	0.379693	-0.10384	0.779725	-0.144427	0.131259	0.00267	0.989109
TC0100010950.hg.1	ERVMER61-1	endogenous retrovirus group MER61, member 1	339476		3.55511	3.52191	3.44452	3.5987	3.67466	3.59171	0.654413	0.797964	0.172495	0.0205813	-0.0293515	0.759595	0.11958	0.572323	-0.58232	0.06514	0.768218	0.09918	0.481042	0.0943739	0.679422	-0.194209	0.205369
TC0100010983.hg.1	LOC440704; RP11-463J7.2; LOC100288924	uncharacterized LOC440704; Transcript Identified by AceView, Entrez Gene ID(s) 100288924, RefSeq ID(s) NR_033922; novel transcript	440704	ENSG00000231175	3.2747	3.26232	3.22006	3.2335	3.27914	3.2779	0.976811	0.986527	0.0696975	0.430242	-0.0045	0.972439	-0.0279667	0.868498	-0.34357	0.052555	0.746214	0.16673	0.50963	-0.25859	0.115636	0.323095	0.225082	-0.283945	2.01353	0.435358	-0.0262844	-0.734852
TC0100011001.hg.1	RGS18	regulator of G-protein signaling 18	64407	ENSG00000150681	10.942	9.79457	11.5711	12.0381	9.72544	10.0886	0.0704479	0.214227	1.12675	0.563709	2.45289	0.0910204	1.70579	0.486554	3.96202	-0.315275	0.852561	-1.95487	0.652436	-0.865934	0.746753	-1.83909	0.268601	-0.384798	-0.409088	-0.439637	-0.389075	-0.44137
TC0100011004.hg.1	RGS21	regulator of G-protein signaling 21	431704	ENSG00000253148	3.69664	3.69093	3.61589	3.76268	3.52331	3.80246	0.374921	0.590378	0.126015	0.468453	0.0016	0.992542	0.00114	0.994369	-0.06866	0.106325	0.745788	0.122615	0.794228	-0.188599	0.312764	0.506561	0.0269522
TC0100011012.hg.1	RGS1	regulator of G-protein signaling 1	5996	ENSG00000090104	4.25076	4.2085	4.43232	4.48082	4.28049	4.20118	0.628362	0.780555	-0.129988	0.73413	-0.248826	0.391835	-0.560117	0.408743	-2.54801	0.636	0.46428	0.118495	0.611972	-0.710428	0.124076	-0.183222	0.533436	-0.710342	-0.207833	-0.923313	-0.732844	0.234897
TC0100011014.hg.1	RGS13	regulator of G-protein signaling 13	6003	ENSG00000127074	4.967	4.18588	4.67027	5.10472	4.92734	4.36554	0.000174057	0.00206541	-0.102615	0.866483	0.201949	0.464092	0.697507	0.106195	-0.15686	1.76815	0.296349	0.338315	0.631553	-0.0700114	0.919154	0.265653	0.725252	-0.20034	-0.272742	-0.214321	-0.0599293	0.773045
TC0100011018.hg.1	MIR4426	microRNA 4426	100616345	ENSG00000283795	19.7235	19.7546	19.5911	19.777	19.3956	19.9129	0.00193485	0.0149406	-0.02294	0.710134	-0.126742	0.139303	0.304583	0.319766	-0.01093	0.0895	0.64555	0.00561	0.970742	-0.117805	0.257259	0.105573	0.465638
TC0100011022.hg.1	RGS2	regulator of G-protein signaling 2	5997	ENSG00000116741	10.9992	9.28226	9.79123	9.65427	8.10334	9.69962	0.0707779	0.214869	-1.05154	0.344254	1.18819	0.291089	0.93327	0.50653	-1.01975	-1.1384	0.75697	-3.53521	0.176275	-0.492516	0.773006	0.577992	0.750438	-0.257751	-0.155551	-0.274891	-0.191507	-0.249746
TC0100011026.hg.1	TROVE2	TROVE domain family, member 2	6738	ENSG00000116747	10.5479	10.6143	10.9169	10.606	10.5978	10.5878	0.754462	0.860598	-0.03496	0.621657	0.111272	0.528616	-0.01427	0.976178	-0.23813	0.17956	0.37738	0.00616	0.98091	-0.266394	0.163265	0.0602672	0.807221	-1.33215	-0.613638	-0.283963	-0.641283	0.445378
TC0100011027.hg.1	CDC73	cell division cycle 73	79577	ENSG00000134371	9.6997	9.77243	9.95423	9.86932	9.47337	9.92695	0.157104	0.356475	-0.0592525	0.84729	-0.0969162	0.592073	0.578607	0.0391317	0.49255	0.1826	0.813137	-0.093505	0.745154	-0.231955	0.149065	0.328866	0.170478	-1.06088	-1.38243	-0.462656	-1.79573	0.440474
TC0100011028.hg.1	MIR1278	microRNA 1278	100302163	ENSG00000221680	4.59311	4.19386	4.45487	4.28478	4.91433	4.46475	0.0285449	0.115244	-0.14706	0.662869	0.0723723	0.745458	-0.281373	0.528215	0.10687	0.41685	0.624491	-0.1917	0.396139	0.206146	0.432357	0.219797	0.451978	-0.563327	1.12983	-0.563327	-0.563327	-0.563327
TC0100011035.hg.1	LINC01031	long intergenic non-protein coding RNA 1031	101929184	ENSG00000232077	3.93471	4.02926	3.8406	4.11291	3.7676	3.97023	0.102341	0.272911	0.42514	0.0274401	-0.0674008	0.639599	-0.05327	0.752905	-0.09009	-0.22563	0.222105	0.10867	0.659111	0.020315	0.886907	-0.553865	0.0072451	1.71263	0.793617	-0.545287	-0.545287	2.83762
TC0100011064.hg.1	CFH	complement factor H	3075	ENSG00000000971	3.62198	3.65035	3.80925	3.5588	3.61811	3.69085	0.757129	0.862022	0.0908125	0.802719	0.0377985	0.82709	0.46416	0.134433	-0.57908	0.263405	0.533136	-0.77092	0.28031	-0.30077	0.202633	-0.0564869	0.707334	-0.648645	-0.648645	-0.652763	-0.646765	-0.651062
TC0100011066.hg.1	CFHR3	complement factor H-related 3	10878	ENSG00000116785	3.36161	3.23107	3.42964	3.35032	3.20327	3.32204	0.586014	0.75233	0.053135	0.854711	0.148364	0.277262	-0.08165	0.777211	-0.05039	-0.17139	0.777008	-0.52161	0.0894375	-0.301794	0.142109	-0.272116	0.0480434	-0.814221	-0.0548511	-0.334619	-0.606394	0.097023
TC0100011068.hg.1	CFHR4	complement factor H-related 4	10877	ENSG00000134365	4.07561	4.04156	3.92895	4.17698	4.19719	4.24891	0.401929	0.613544	0.17274	0.553123	0.101413	0.600991	-0.274543	0.261912	0.17392	0.28464	0.0208101	0.72033	0.386156	-0.472076	0.158941	0.03739	0.801753
TC0100011070.hg.1	CFHR5	complement factor H-related 5	81494	ENSG00000134389	3.33938	3.36458	3.41442	3.35487	3.28836	3.34877	0.946816	0.970098	0.117792	0.502988	-0.144388	0.0540468	-0.17751	0.412046	-0.4069	-0.085055	0.696055	-0.37079	0.246719	0.0532792	0.514681	0.227053	0.0608195
TC0100011073.hg.1	CRB1	crumbs family member 1, photoreceptor morphogenesis associated	23418	ENSG00000134376	3.99298	3.86102	3.95523	3.95543	4.12431	3.89579	0.431606	0.638028	-0.25071	0.139773	-0.0465923	0.653127	0.26876	0.443533	-0.42669	-0.068215	0.882488	0.294775	0.37757	-0.0639108	0.631072	0.0654894	0.743592	-0.154557	-0.192261	-0.218969	-0.22054	-0.234679
TC0100011091.hg.1	C1orf53	chromosome 1 open reading frame 53	388722	ENSG00000203724	4.34949	4.48608	4.30772	4.42783	4.40531	4.48862	0.771343	0.870511	-0.084165	0.77294	0.0773631	0.717065	0.195467	0.400174	-0.62225	0.125445	0.702505	0.749445	0.135545	-0.326983	0.34453	-0.0276658	0.919302	-0.493205	-0.493205	0.0252627	-0.493205	3.19243
TC0100011092.hg.1	LHX9	LIM homeobox 9	56956	ENSG00000143355	3.7933	3.78617	3.80166	3.68288	3.91798	3.63929	0.0657376	0.204498	-0.108347	0.716693	-0.14813	0.274304	0.190097	0.319954	0.08839	0.063865	0.908134	0.44497	0.264959	0.0210822	0.907442	0.151772	0.271365	-0.375343	0.397905	0.100502	-0.0184595	-0.375343
TC0100011096.hg.1	NEK7	NIMA-related kinase 7	140609	ENSG00000151414	10.7261	10.5544	11.3471	11.1942	10.1821	11.1609	5.55974e-06	0.000108579	-0.12422	0.590566	0.0787638	0.799575	0.70768	0.158586	0.00331	0.22064	0.673267	-0.02123	0.818309	-0.351092	0.336413	0.591215	0.101623	-0.463605	-0.796808	-0.80984	-1.06177	-0.476198
TC0100011105.hg.1	PTPRC	protein tyrosine phosphatase, receptor type, C	5788	ENSG00000081237; ENSG00000262418	19.9224	19.9266	19.9098	19.9227	19.8434	19.9139	9.66549e-06	0.000174899	-0.001045	0.351996	-0.00849538	0.540042	-0.00085	0.690291	-0.00031	0.00145	0.267382	0.00011	0.974485	0.00795944	0.187102	0.021155	0.286258	-0.576808	-0.326339	-0.740277	-0.654526	-1.60372
TC0100011116.hg.1	LINC01221	long intergenic non-protein coding RNA 1221	104266961	ENSG00000235492	3.07225	3.0877	3.0443	3.09013	3.20075	3.14047	0.830751	0.904942	0.163823	0.546393	-0.0882654	0.402501	-0.112117	0.728022	0.30684	-0.117225	0.52485	-0.25138	0.677108	0.0302425	0.80384	0.116603	0.549911
TC0100011129.hg.1	NR5A2	nuclear receptor subfamily 5, group A, member 2	2494	ENSG00000116833	3.11821	3.10819	3.41141	3.24104	3.36715	3.3405	0.00188487	0.0146329	-0.384837	0.140559	-0.0306246	0.561355	0.0111767	0.970248	0.51168	-0.028915	0.956031	0.17231	0.437718	0.0866406	0.536971	0.0388217	0.81298	0.255243	0.48877	-0.648239	0.34138	-1.25311
TC0100011135.hg.1	FAM58B	Synthetic construct Homo sapiens clone IMAGE:100068993, MGC:199004 family with sequence similarity 58, member B (FAM58B) mRNA, encodes complete protein.	339521		4.67238	4.6575	4.80538	4.76805	4.72851	4.94616	0.0104943	0.0557635	-0.29781	0.0533426	-0.208262	0.160022	0.0271967	0.662177	-0.41831	0.053595	0.846871	-0.048425	0.618769	0.0751861	0.822942	-0.0348556	0.800176
TC0100011144.hg.1	LOC101929224; RP11-92G12.3	uncharacterized LOC101929224; novel transcript	101929224	ENSG00000260088	8.61896	8.57703	8.63697	8.58477	8.67195	8.49023	0.215229	0.430897	-0.249897	0.0925458	0.0669969	0.396193	0.163317	0.206926	0.55546	0.27213	0.572365	-0.014205	0.961235	-0.0886625	0.461264	0.0806742	0.551908	1.32184	0.142244	-0.841922	-0.280167	-1.31078
TC0100011148.hg.1	CAMSAP2	calmodulin regulated spectrin-associated protein family, member 2	23271	ENSG00000118200	3.97752	4.07639	4.18744	3.9088	3.99751	4.16751	0.232187	0.450136	-0.136697	0.651537	0.00387231	0.97436	-0.18584	0.329246	-0.13222	-0.127925	0.809714	0.30627	0.329611	-0.331151	0.0701214	-0.151877	0.470837	-0.489252	-0.642119	-0.657879	-0.389967	-0.561746
TC0100011152.hg.1	GPR25	G protein-coupled receptor 25	2848	ENSG00000170128	4.93707	4.87155	4.85834	4.76587	4.78491	4.82803	0.193259	0.404088	-0.24414	0.127503	-0.0587315	0.571332	-0.242053	0.432455	0.16374	0.082515	0.572975	-0.186725	0.46344	-0.137989	0.289965	0.0449631	0.865426	-0.613971	-0.380395	0.334036	0.932798	3.19202
TC0100011162.hg.1	IGFN1	immunoglobulin-like and fibronectin type III domain containing 1	91156	ENSG00000163395	3.55902	3.58931	3.54775	3.55838	3.76058	3.63699	0.344504	0.56426	0.0333575	0.715225	-0.142009	0.143261	0.0120967	0.959819	-0.15466	0.236695	0.198925	0.10933	0.419726	0.02603	0.922918	0.0711353	0.576143
TC0100011163.hg.1	PKP1	plakophilin 1	5317	ENSG00000081277	3.9146	3.8752	3.76549	3.97957	3.80964	4.0927	0.07117	0.215631	0.421865	0.111559	-0.143482	0.326866	-0.178153	0.337791	-0.68568	0.09721	0.56869	-0.09638	0.864164	-0.241341	0.342031	0.141064	0.509584
TC0100011189.hg.1	MIR5191	microRNA 5191	100847050	ENSG00000264802	4.75031	4.75065	4.76343	4.55595	4.9834	4.8204	0.0234222	0.100102	0.18959	0.554136	-0.0231608	0.867552	-0.379923	0.122458	-0.07304	-0.563565	0.384366	0.195665	0.707474	0.0780658	0.557865	-0.342931	0.0601907
TC0100011191.hg.1	MIR1231	microRNA 1231	100302158	ENSG00000221028	4.90921	4.78203	4.94205	4.94565	4.93705	4.73654	0.178441	0.385422	-0.0184825	0.955121	-0.0289185	0.805221	-0.63169	0.394484	0.32522	-0.02246	0.95984	0.150565	0.759695	-0.264879	0.00172891	0.0914519	0.759252
TC0100011192.hg.1	IPO9	importin 9	55705	ENSG00000198700	12.0004	12.0983	12.125	12.0432	12.1443	11.9479	0.896638	0.942138	-0.168217	0.405924	0.233015	0.282119	0.503687	0.205772	-0.03432	0.060695	0.865788	-0.48146	0.200321	-0.00825083	0.974184	0.426542	0.169425	0.744888	-0.568276	-0.0465404	0.114477	0.53322
TC0100011196.hg.1	MIR6739	microRNA 6739	102466724	ENSG00000277681	5.80303	5.80016	5.86578	5.92415	5.76691	6.04821	0.446117	0.649819	0.0297	0.96204	-0.0721185	0.604688	-0.110897	0.215421	-0.80665	0.39157	0.77623	-0.36792	0.343909	-0.0217822	0.913211	0.196587	0.484993	-0.185695	5.19947	-0.185695	-0.185695	-0.185695
TC0100011200.hg.1	TIMM17A	translocase of inner mitochondrial membrane 17 homolog A (yeast)	10440	ENSG00000134375	8.25939	7.95382	8.59197	8.52226	8.2537	8.31717	0.0303131	0.120206	-0.438907	0.0808605	0.169419	0.470234	0.280007	0.611087	-0.38637	0.30386	0.174814	-0.243905	0.115347	-0.261216	0.421409	-0.0150525	0.969233	-0.423136	-0.55425	-0.430849	-0.0313512	4.35601
TC0100011203.hg.1	RNPEP	arginyl aminopeptidase (aminopeptidase B)	6051	ENSG00000176393	10.6594	10.2518	10.1117	10.3708	10.0935	10.2737	0.181902	0.389699	-0.16166	0.385212	0.279674	0.335971	0.393853	0.168979	0.49668	-0.49016	0.261222	-0.85492	0.193507	-0.105755	0.72633	0.0112644	0.985154	-0.542641	-0.366232	-0.464291	-0.0924075	0.414647
TC0100011204.hg.1	MIR6740	microRNA 6740	102465443	ENSG00000275207	3.38299	3.27528	3.33148	3.33125	3.34072	3.341	0.953044	0.97354	0.237412	0.435759	0.00416308	0.967694	0.299543	0.417946	0.22699	-0.305225	0.252546	0.48997	0.245449	0.202469	0.0890823	0.341045	0.106273	-0.185695	-0.185695	-0.185695	-0.185695	-0.185695
TC0100011215.hg.1	LGR6	leucine-rich repeat containing G protein-coupled receptor 6	59352	ENSG00000133067	4.3106	4.04348	4.16867	4.04117	3.96063	4.06417	0.363259	0.580584	0.0132525	0.951633	0.212762	0.335465	0.997897	0.00914205	2.0861	0.649055	0.16328	0.14321	0.520629	-0.260989	0.277943	-0.408853	0.201268	-0.486939	-0.486418	-0.458863	-0.496405	-0.514174
TC0100011219.hg.1	PPP1R12B	protein phosphatase 1, regulatory subunit 12B	4660	ENSG00000077157	5.68818	5.85941	6.16973	5.99036	5.96555	5.6951	0.0064827	0.0385659	-0.553702	0.0119244	0.104985	0.39651	0.246747	0.395659	-0.84537	0.212565	0.0715581	0.12182	0.655506	-0.167873	0.517448	-0.0689217	0.793344	-0.251777	-0.24866	-0.241337	-0.371676	-0.274292
TC0100011234.hg.1	PCAT6	prostate cancer associated transcript 6 (non-protein coding)	100506696	ENSG00000228288	3.73133	3.67469	3.62457	3.71492	3.69309	3.63175	0.445953	0.649682	0.09853	0.377941	-0.0972323	0.318807	0.1589	0.150674	0.32969	-0.214315	0.270568	-0.106785	0.581086	0.125681	0.457159	0.0712467	0.595756	0.0617609	0.954141	-0.690298	-0.261451	3.53511
TC0100011236.hg.1	MGAT4EP	MGAT4 family, member E, pseudogene	641515	ENSG00000184774	3.93961	3.91269	3.80346	4.05416	4.10138	4.02667	0.112958	0.290208	0.22455	0.146492	0.00479692	0.970996	0.341883	0.0785432	0.39175	0.144305	0.32279	0.364115	0.209838	-0.459034	0.00233579	-0.0262886	0.831024	1.66061	3.14542	-0.0925305	0.849636	-1.70852
TC0100011238.hg.1	LOC148709; RP11-480I12.7	actin pseudogene; novel transcript	148709	ENSG00000234996	3.71316	3.74213	3.65659	3.77414	3.74412	3.84069	0.514111	0.701411	0.0113825	0.965819	-0.254276	0.0554894	0.23628	0.402509	-0.13776	-0.064785	0.880973	-0.21625	0.657003	-0.272914	0.0853128	-0.0614275	0.59672	1.456	0.142704	-0.732826	1.12767	-1.11205
TC0100011242.hg.1	TMEM183A	transmembrane protein 183A	92703	ENSG00000163444	9.22752	9.07425	9.29977	9.58889	9.12196	9.47045	0.00328952	0.0228205	-0.06243	0.443253	-0.0262554	0.90435	-0.17228	0.0261458	-0.35057	-0.231955	0.656736	-0.078625	0.813208	-0.367218	0.160009	0.208195	0.395207	-0.54579	-0.749917	-1.59972	-1.47736	2.51806
TC0100011243.hg.1	PPFIA4	protein tyrosine phosphatase, receptor type, f polypeptide (PTPRF), interacting protein (liprin), alpha 4	8497	ENSG00000143847	5.70221	5.70952	5.5685	5.57792	5.47593	5.82833	0.0310986	0.122448	-0.0283	0.661017	0.167059	0.0471194	-0.1008	0.844226	-0.37922	-0.07458	0.670742	-0.03205	0.847092	-0.0505119	0.742276	-0.185769	0.270968	-0.160767	-0.121528	-0.206165	-0.440368	-0.447934
TC0100011245.hg.1	ADORA1	adenosine A1 receptor	134	ENSG00000163485	3.69846	3.53514	3.56669	3.57738	3.61073	3.60903	0.388198	0.602059	0.0569075	0.795313	-0.00409692	0.969504	-0.103057	0.472129	-0.55634	-0.245915	0.509888	0.30002	0.219838	0.22068	0.107712	0.254779	0.11174	-0.253789	-0.253789	-0.253789	-0.253789	-0.253789
TC0100011252.hg.1	LINC01353	long intergenic non-protein coding RNA 1353	100506775	ENSG00000231507	7.51484	7.31591	7.77141	7.66379	7.93128	7.70295	1.67589e-05	0.00028104	0.468235	0.101212	-0.0796315	0.470231	-0.331597	0.0302657	-0.40684	-0.09301	0.836928	0.52863	0.158148	0.117235	0.224304	-0.0834397	0.534775	-0.378724	-0.239675	-0.196677	-0.107622	-0.319475
TC0100011253.hg.1	BTG2	BTG family, member 2	7832	ENSG00000159388	12.7258	12.6755	12.3537	12.7491	11.8335	13.2481	7.08998e-05	0.000965361	-0.08488	0.606073	-0.0375231	0.905027	0.01709	0.927029	-1.02787	-0.20088	0.413649	-0.70421	0.117156	-0.03334	0.937117	0.485466	0.201589	0.009218	-0.0674309	-0.189144	-0.249847	-0.31956
TC0100011262.hg.1	PRELP	proline/arginine-rich end leucine-rich repeat protein	5549	ENSG00000188783	3.52346	3.48423	3.38555	3.59522	3.79504	3.54821	0.071901	0.217094	0.285477	0.502058	-0.216318	0.0996105	0.0304033	0.881712	0.24197	-0.074035	0.0826935	-0.25734	0.80439	-0.211704	0.189724	0.0567361	0.64217	0.166287	-0.184946	0.508028	-0.23241	-2.14995
TC0100011263.hg.1	OPTC	opticin	26254	ENSG00000188770	3.34908	3.32905	3.3986	3.37655	3.41051	3.47246	0.489609	0.683342	-0.229783	0.357062	-0.0122523	0.926575	0.23735	0.388766	0.14828	-0.206935	0.664489	-0.00426	0.966943	-0.0983625	0.650959	0.262373	0.193348
TC0100011267.hg.1	ATP2B4	ATPase, Ca++ transporting, plasma membrane 4	493	ENSG00000058668	10.1919	9.54387	10.1539	8.70182	8.87225	9.84766	5.68925e-07	1.49643e-05	-1.96341	0.0826109	0.778272	0.0756673	0.792633	0.573312	0.74016	0.0268	0.985306	-0.793165	0.408511	-1.20163	0.15796	-1.81392	0.0934827	-1.35137	-1.14377	-1.01299	-1.15304	-1.11272
TC0100011268.hg.1	SNORA77	small nucleolar RNA, H/ACA box 77	677843	ENSG00000221643	3.79963	3.63157	3.59686	3.70739	3.52592	4.32823	4.91419e-11	4.0504e-09	0.0609525	0.813462	0.0591146	0.68222	0.103107	0.254788	-0.34753	0.11546	0.766508	-0.077755	0.815164	0.146229	0.44058	-0.344321	0.123211	-1.10839	-0.956358	-0.568148	-0.97173	-0.839895	1	55
TC0100011269.hg.1	LINC00260	long intergenic non-protein coding RNA 260	84719		4.86461	4.43419	4.53878	4.38232	4.26531	4.41436	4.80425e-05	0.000692994	-0.144248	0.652519	0.0524592	0.71134	0.610523	0.286764	0.23232	-0.058395	0.927833	0.21384	0.606802	-0.467848	0.0114681	-0.140268	0.692399
TC0100011270.hg.1	LAX1	lymphocyte transmembrane adaptor 1	54900	ENSG00000122188	9.8006	9.34759	9.92998	8.65582	8.60757	10.3774	2.41206e-09	1.24076e-07	-1.81499	0.0452433	0.0379715	0.94476	-0.213567	0.804268	-0.16983	1.01033	0.517023	-0.5502	0.317862	-1.2878	0.251628	0.0308961	0.97466	-0.923452	0.0497056	0.284265	-0.535996	3.35514
TC0100011276.hg.1	SNRPE	small nuclear ribonucleoprotein polypeptide E	6635	ENSG00000182004	10.7056	10.6506	11.0985	10.9255	10.6661	11.17	0.00129314	0.010834	-0.125388	0.454977	-0.0917285	0.72911	0.0752733	0.843194	-0.58893	-0.13836	0.509977	-0.013815	0.957782	-0.367873	0.253905	0.209899	0.484725	-0.083734	0.122592	-0.456478	1.5389	2.54635
TC0100011282.hg.1	SOX13	SRY box 13	9580	ENSG00000143842	6.59777	6.43715	6.51976	6.41982	6.77511	6.46429	0.21675	0.432606	-0.102063	0.0116705	0.0723092	0.678317	-0.200567	0.660339	0.01872	0.324565	0.461265	0.27356	0.487297	-0.480087	0.0305962	0.200002	0.32892	-0.483738	-0.539872	-0.580528	-0.585481	-0.605913
TC0100011285.hg.1	LOC101929441; RP11-74C13.3	uncharacterized LOC101929441; novel transcript	101929441	ENSG00000230550	3.80267	3.73326	3.56235	3.90135	3.78991	3.82946	0.134808	0.324587	0.134837	0.0255318	-0.137348	0.393122	0.1221	0.113571	0.2034	0.45575	0.0325224	0.377315	0.139245	-0.476839	0.0387045	-0.16104	0.432744	-0.369657	-0.369657	-0.369657	-0.369657	-0.369657
TC0100011320.hg.1	CNTN2	contactin 2 (axonal)	6900	ENSG00000184144	3.79334	3.74194	3.84888	3.82045	3.79523	3.92806	0.366902	0.583834	-0.155355	0.556323	-0.0260169	0.81749	0.0427333	0.880546	-0.43308	-0.342785	0.0922776	0.444345	0.0738923	-0.200831	0.149196	0.0847958	0.488282	1.00751	-0.0676681	-0.537613	-0.359603	-1.16563
TC0100011325.hg.1	TMCC2	transmembrane and coiled-coil domain family 2	9911	ENSG00000133069	3.22417	3.19383	3.44827	3.75553	3.41379	3.25748	5.40406e-05	0.000766243	0.347775	0.0129269	0.0277154	0.931606	0.333743	0.488895	0.55005	-0.040545	0.864015	-0.209445	0.288521	-0.0646944	0.869665	-0.432833	0.252727	0.233468	0.414978	2.39915	2.3917	1.01587
TC0100011331.hg.1	LEMD1-AS1	LEMD1 antisense RNA 1	284576	ENSG00000226235	4.1809	4.34768	4.16918	4.25575	4.2958	4.06283	0.0566836	0.184863	-0.0139325	0.858584	-0.296884	0.0346004	0.0721067	0.783164	-0.22389	0.32869	0.212415	0.366875	0.323382	-0.0774103	0.48884	0.263881	0.160204	0.93316	0.240829	-0.384698	-0.317894	-1.53251
TC0100011333.hg.1	CDK18	cyclin-dependent kinase 18	5129	ENSG00000117266	3.30996	3.26183	3.29599	3.43035	3.43213	3.43327	0.0306694	0.121215	0.188287	0.313704	0.0791792	0.359117	-0.01212	0.879008	0.30505	-0.20641	0.28667	-0.065615	0.880276	-0.115101	0.392673	0.0981581	0.354813	0.0437677	-0.70609	-0.390547	-0.342684	-0.622182
TC0100011335.hg.1	MFSD4	major facilitator superfamily domain containing 4	148808	ENSG00000174514	3.35378	3.38114	3.41213	3.39974	3.57479	3.48815	0.165216	0.367529	0.0961875	0.207031	-0.0263285	0.815502	0.140223	0.281283	-0.37408	-0.224005	0.347323	-0.24625	0.376918	-0.268727	0.0262953	0.226058	0.231524	2.20171	0.309779	1.55803	0.309779	-0.869694
TC0100011355.hg.1	LOC284581	uncharacterized LOC284581	284581		4.38971	4.32637	4.76766	4.50164	4.54674	4.30257	0.0823807	0.237133	-0.57572	0.141444	-0.0915608	0.400833	-0.3443	0.210064	-0.08449	0.33285	0.614481	0.26055	0.429799	-0.0982797	0.784784	0.181445	0.681591
TC0100011356.hg.1	LOC103021296; RP4-681L3.2	uncharacterized LOC103021296; novel transcript	103021296		3.5279	3.41379	3.55815	3.47984	3.51663	3.50121	0.679466	0.8141	-0.181847	0.278516	-0.0499608	0.527554	-0.10315	0.662811	-0.15749	-0.382505	0.357176	0.0156	0.929172	0.158223	0.0785893	-0.0602733	0.547911
TC0100011358.hg.1	LOC103021295	uncharacterized LOC103021295	103021295		11.3635	11.6769	11.53	11.6381	11.3635	11.2533	0.143053	0.336723	-0.27577	0.390905	-0.194225	0.469006	-0.865807	0.402937	-0.57837	0.362195	0.681735	0.097655	0.47167	-0.664987	0.138694	-0.101452	0.81732
TC0100011361.hg.1	C1orf186	chromosome 1 open reading frame 186	440712	ENSG00000263961	8.78278	8.80518	8.64339	8.04513	7.76779	8.89929	7.71043e-07	1.94986e-05	-1.26254	0.0366477	0.0281546	0.915045	1.28573	0.195982	-0.73682	0.21793	0.77505	-0.590725	0.602555	-0.639928	0.19206	0.125455	0.786352	-0.149458	0.528314	0.231114	-0.143382	0.529776
TC0100011364.hg.1	SRGAP2	SLIT-ROBO Rho GTPase activating protein 2	23380	ENSG00000266028	9.93985	9.46373	9.4735	9.73704	9.67113	9.33122	0.000434325	0.00441977	0.007075	0.978726	-0.0147177	0.924217	-0.00407333	0.993522	0.38549	-0.07677	0.800918	-0.12786	0.823091	-0.0453878	0.79926	0.332346	0.23365	0.0929439	0.0991356	0.222195	0.445692	-0.233419
TC0100011374.hg.1	IKBKE	inhibitor of kappa light polypeptide gene enhancer in B-cells, kinase epsilon	9641	ENSG00000263528	6.35567	6.32547	6.53637	6.18844	6.44415	6.42274	0.245062	0.464486	-0.37247	0.10253	0.0355585	0.768861	0.55169	0.036907	-1.13051	0.281085	0.602112	-0.102265	0.808792	0.0210192	0.918425	0.1377	0.598708	-0.838343	-0.108454	-0.048854	-0.144033	-0.913399
TC0100011378.hg.1	RASSF5	Ras association (RalGDS/AF-6) domain family member 5	83593	ENSG00000266094	13.8931	13.5791	13.4139	13.692	13.0242	13.9372	0.000238577	0.00268982	0.0758225	0.741134	0.247037	0.257936	0.474253	0.0321219	0.26022	0.02436	0.931385	-0.229325	0.552581	-0.0650072	0.800725	0.224114	0.487004	-1.04716	-1.05055	-1.16363	-0.857422	-1.13344
TC0100011382.hg.1	DYRK3	dual specificity tyrosine-(Y)-phosphorylation regulated kinase 3	8444	ENSG00000143479	4.31113	4.02354	4.04094	4.18973	4.24167	4.38968	0.0844992	0.241033	0.0257525	0.839138	-0.0437008	0.788359	0.06018	0.400953	0.59719	-0.00392	0.987684	-0.286605	0.485905	-0.123079	0.469308	-0.00367306	0.989801	-0.327237	-0.327237	-0.327237	-0.318555	-0.0443352
TC0100011384.hg.1	MAPKAPK2	mitogen-activated protein kinase-activated protein kinase 2	9261	ENSG00000162889	11.2712	10.6169	10.2933	10.7396	10.6377	10.6417	8.61209e-06	0.000158521	-0.0469975	0.633645	0.149294	0.403587	-0.0279667	0.92189	0.21463	0.049335	0.824465	-0.07515	0.416296	-0.390314	0.19573	-0.109783	0.642791	-0.529999	-0.347921	0.259334	-0.510421	0.0576773
TC0100011388.hg.1	IL19	interleukin 19	29949	ENSG00000142224	4.00983	4.06306	3.8934	4.07321	4.02344	4.09214	0.681195	0.81512	0.47826	0.18147	0.170495	0.220018	0.191843	0.517836	0.86109	0.259865	0.268705	0.339475	0.62067	-0.242008	0.167827	0.18711	0.396461	0.119585	0.355346	-0.230254	0.568292	-0.564883
TC0100011389.hg.1	IL20	interleukin 20	50604	ENSG00000162891	3.85846	3.96235	3.83063	3.9689	4.16413	3.94559	0.547771	0.725682	0.107948	0.60629	-0.284048	0.0511488	0.514617	0.0780131	-1.34352	0.13657	0.683504	-0.060235	0.877518	0.114476	0.504853	0.308541	0.0696144	-0.315356	-0.315356	-0.315356	-0.315356	-0.315356
TC0100011391.hg.1	IL24	interleukin 24	11009	ENSG00000162892	4.79337	5.16513	4.9943	5.01837	5.28387	5.08397	0.0896867	0.250614	0.130717	0.153572	0.0889631	0.613778	-0.27283	0.251957	-0.48749	-0.15298	0.700928	-0.365765	0.344053	0.467006	0.316448	0.185754	0.480858	2.26099	2.20698	1.07583	1.52892	-0.692095
TC0100011397.hg.1	C4BPB	complement component 4 binding protein, beta	725	ENSG00000123843	3.32707	3.32798	3.3593	3.39468	3.39602	3.492	0.146332	0.341557	-0.133488	0.5732	-0.0961269	0.411743	0.0113167	0.928528	-0.06234	0.37523	0.218975	-0.196225	0.685575	0.0125272	0.933815	0.15068	0.497899	1.09106	-0.245808	-0.605647	-0.300468	-0.752164
TC0100011400.hg.1	PFKFB2	6-phosphofructo-2-kinase/fructose-2,6-biphosphatase 2	5208	ENSG00000123836	7.40392	6.86092	6.68497	7.07159	6.96171	7.00347	0.0431603	0.153779	0.472165	0.104929	0.518197	0.0116504	0.23118	0.183058	0.18416	0.36468	0.411049	0.12808	0.801048	0.175191	0.615074	0.288466	0.329618	0.0555445	0.0122488	0.0142704	-0.047168	-0.15991
TC0100011406.hg.1	CD55	CD55 molecule, decay accelerating factor for complement (Cromer blood group)	1604	ENSG00000196352	17.8471	17.6327	17.7767	18.0194	17.8461	17.7453	5.98338e-06	0.000115507	0.27849	0.0287241	-0.0150669	0.892758	-0.0706233	0.340315	-0.3932	-0.054735	0.815513	-0.088855	0.805954	0.101814	0.489937	0.334603	0.153856	1.22141	0.583589	0.201698	-0.0106825	-0.211048
TC0100011413.hg.1	CR2	complement component (3d/Epstein Barr virus) receptor 2	1380	ENSG00000117322	10.7139	11.1572	11.0622	12.4366	12.7297	10.8528	4.71715e-19	2.15607e-16	1.50939	0.00393679	-0.333124	0.215952	0.643723	0.546505	-1.52764	-0.219415	0.744497	-0.6985	0.244214	0.329917	0.368162	0.800985	0.101649	3.83531	2.35896	1.63533	1.04302	0.106265	8	499
TC0100011414.hg.1	CR1	complement component (3b/4b) receptor 1 (Knops blood group)	1378	ENSG00000203710	14.3628	14.059	14.3716	14.592	14.3549	14.159	0.120292	0.30226	0.139632	0.523556	0.0472685	0.785298	0.285013	0.273558	-0.77673	-0.372465	0.462658	-0.77882	0.0282589	0.373429	0.28636	0.572281	0.235797	0.111227	0.176629	0.528761	0.302865	-0.25068
TC0100011417.hg.1	CR1L	complement component (3b/4b) receptor 1-like	1379	ENSG00000197721	12.6624	12.4754	12.7276	12.9395	12.8248	12.604	0.241011	0.460229	0.145927	0.621793	0.117705	0.596155	0.456337	0.013765	-0.61978	-0.477185	0.395483	-0.92393	0.115544	0.01689	0.941377	0.433792	0.36511	0.105832	0.185627	1.61743	0.451361	-0.160655
TC0100011419.hg.1	CD46	CD46 molecule, complement regulatory protein	4179	ENSG00000117335	12.265	11.9701	12.204	11.8948	12.1126	12.1688	0.00313013	0.0219334	-0.089195	0.506196	-0.0645123	0.77425	0.252827	0.396829	0.03819	0.17071	0.687124	0.41162	0.437673	0.118281	0.589337	0.244041	0.374794	-0.447237	-0.402737	-0.475223	-0.431853	-0.50861
TC0100011423.hg.1	LOC148696	uncharacterized LOC148696	148696		3.73729	3.71143	3.6193	3.52921	3.71754	3.80908	0.0050292	0.031729	-0.0748875	0.129587	-0.0187569	0.738242	-0.321403	0.251049	0.07964	0.21264	0.169411	0.293035	0.198649	-0.04856	0.499567	0.0543017	0.693888
TC0100011453.hg.1	G0S2	G0/G1 switch 2	50486	ENSG00000123689	3.73421	3.73524	3.78247	3.88128	3.79686	3.74614	0.252035	0.472158	-0.17935	0.494317	-0.222375	0.243693	-0.143533	0.482016	-0.3586	0.310415	0.234059	-0.090405	0.837102	-0.261709	0.316639	0.105423	0.682572	-0.194694	-0.194734	-0.194697	-0.191772	-0.196048
TC0100011454.hg.1	HSD11B1	hydroxysteroid (11-beta) dehydrogenase 1	3290	ENSG00000117594	3.22676	3.10952	3.1605	3.31453	3.23708	3.31042	0.186536	0.395382	-0.0017925	0.995203	-0.0177792	0.87796	-0.00744	0.980613	0.37347	-0.423885	0.299128	0.32831	0.53285	-0.189383	0.267657	-0.0140542	0.934539	-0.498124	-0.498124	-0.498124	-0.498124	0.401654
TC0100011458.hg.1	TRAF3IP3	TRAF3 interacting protein 3	80342	ENSG00000009790	13.7398	13.7558	13.474	13.5393	13.8772	13.5117	0.157554	0.357108	0.238415	0.445549	-0.142246	0.390876	0.244793	0.435816	-0.33353	0.367135	0.144184	0.707805	0.34514	0.272052	0.0892157	0.431422	0.133795	-0.70247	-0.472156	-0.507602	-0.64089	0.441213
TC0100011461.hg.1	DIEXF	digestive organ expansion factor homolog (zebrafish)	27042	ENSG00000117597	10.731	10.8047	10.656	10.6835	10.5061	11.3306	1.6223e-07	4.97802e-06	-0.2994	0.303193	0.111919	0.391531	-0.00936	0.977042	-0.55568	0.218635	0.71432	0.829415	0.442539	0.190219	0.388888	0.222197	0.422266	0.938729	1.4936	0.63586	0.879389	-0.953239
TC0100011463.hg.1	SYT14	synaptotagmin XIV	255928	ENSG00000143469	3.11104	3.19618	3.21453	3.25212	3.10111	3.16568	0.478135	0.674889	0.007415	0.97009	0.0465277	0.700257	-0.566097	0.146679	0.31073	-0.17155	0.768398	-0.04336	0.815922	-0.229561	0.264107	0.0213536	0.886545	-0.463757	1.02554	0.0226045	0.0165627	-0.563446
TC0100011466.hg.1	SERTAD4	SERTA domain containing 4	56256	ENSG00000082497; ENSG00000281230	3.83096	3.8571	3.63358	3.83608	3.96108	3.8008	0.229982	0.447645	0.238732	0.307775	-0.0993769	0.396141	0.180787	0.148086	0.19747	0.186945	0.40433	-0.08688	0.816484	-0.0126817	0.943196	0.23331	0.0850218	-0.378996	-0.378996	-0.378996	-0.378996	-0.378996
TC0100011472.hg.1	HHAT	hedgehog acyltransferase	55733	ENSG00000054392; ENSG00000280680	7.03188	6.96722	6.95698	6.42042	6.35564	7.29654	1.63258e-10	1.17947e-08	-0.843055	0.00488781	-0.232874	0.0665917	0.18372	0.311265	-0.0268	-0.3196	0.528873	-0.09676	0.596343	0.202856	0.311202	0.0409642	0.896976	-0.204202	0.727893	0.784236	0.731775	0.26362
TC0100011485.hg.1	RCOR3	REST corepressor 3	55758	ENSG00000117625	8.14854	8.2414	8.26799	8.16423	7.94511	8.21259	0.708552	0.832202	-0.509565	0.0836756	-0.307728	0.0936073	0.03423	0.866596	0.01502	0.56115	0.305733	-0.01532	0.981741	0.146862	0.457292	0.246667	0.335225	0.513201	0.680972	1.25392	0.0703693	-2.29221
TC0100011487.hg.1	TRAF5	TNF receptor-associated factor 5	7188	ENSG00000082512	12.4268	12.7239	12.6945	12.4612	13.0957	12.7132	0.05543	0.182084	-0.106495	0.397564	-0.218928	0.098162	0.562337	0.270694	-0.23012	0.326935	0.302503	0.510995	0.408865	0.349303	0.110367	0.410379	0.312227	1.69321	2.2839	1.93045	0.884793	-1.3069
TC0100011489.hg.1	LINC00467	long intergenic non-protein coding RNA 467	84791		6.75336	6.85985	7.00314	6.99156	6.57436	6.90338	0.216555	0.432367	-0.321742	0.443038	-0.299147	0.157919	0.151183	0.775612	-1.12229	0.401685	0.591055	-0.86165	0.356455	0.166538	0.493096	0.177732	0.614084
TC0100011500.hg.1	LOC105748977; RP11-354K1.1; weydy	uncharacterized LOC105748977; novel transcript; Transcript Identified by AceView	105748977		3.27329	3.29488	3.33007	3.23771	3.48834	3.25948	0.604347	0.764309	-0.035035	0.831994	-0.146639	0.0608578	-0.121963	0.180781	0.53927	-0.400165	0.501287	0.042905	0.896379	-0.166997	0.181592	-0.15602	0.108028
TC0100011512.hg.1	DTL	denticleless E3 ubiquitin protein ligase homolog (Drosophila)	51514	ENSG00000143476	5.58123	5.83779	6.16295	6.45774	5.81318	5.60935	0.00054548	0.00534881	-0.937362	0.121585	0.234382	0.543222	-1.00511	0.495589	-0.10468	0.701225	0.600012	-0.42371	0.429847	-0.569761	0.346541	-1.33648	0.0672959	-0.411624	-0.459649	-0.127685	0.215915	4.56041
TC0100011520.hg.1	PPP2R5A	protein phosphatase 2, regulatory subunit B, alpha	5525	ENSG00000066027	12.6551	12.6946	13.0138	12.7969	12.9196	12.6384	0.127964	0.31417	-0.0678225	0.636506	-0.0662185	0.714997	0.401777	0.0515829	0.36618	-0.138175	0.805791	-0.04006	0.845013	-0.404308	0.0870082	0.00218889	0.991178	-0.416856	-0.686306	-0.623123	-0.713332	-0.722022
TC0100011523.hg.1	SNORA16B	small nucleolar RNA, H/ACA box 16B	692157	ENSG00000201544	8.74527	8.92419	8.76401	8.91652	8.51017	9.23325	0.000134575	0.00165837	0.01291	0.968478	-0.120892	0.338669	0.626557	0.0609937	-0.19444	0.005515	0.99246	-0.329105	0.381896	-0.1692	0.465693	0.1953	0.277414	-0.504876	0.259569	0.0920441	-1.07202	-1.07202
TC0100011527.hg.1	NENF	neudesin neurotrophic factor	29937	ENSG00000117691	4.11371	4.13736	4.13284	4.13467	3.96524	4.51754	0.000673983	0.00635281	-0.142838	0.548243	-0.0970692	0.631168	0.139667	0.453062	-0.75359	-0.02706	0.922026	-0.273445	0.48777	-0.416999	0.0781352	-0.216454	0.472449	0.221348	0.414238	-0.706206	0.138496	-0.0187935
TC0100011531.hg.1	LOC101929565; RP11-61J19.3	uncharacterized LOC101929565; novel transcript	101929565	ENSG00000228067	3.00674	3.07479	3.03051	3.04547	3.32903	3.10142	0.179473	0.386751	-0.0714025	0.674314	0.0697638	0.554496	0.151857	0.513071	0.31384	-0.296515	0.0596136	0.17532	0.365859	0.00617833	0.97326	-0.109942	0.477021	-0.254159	-0.254159	-0.254159	-0.254159	-0.254159
TC0100011533.hg.1	ATF3	activating transcription factor 3	467	ENSG00000162772	3.51317	3.34913	3.3169	3.48884	3.32883	3.59782	0.149903	0.3465	0.23483	0.539849	0.0310146	0.81927	0.0952867	0.0665568	0.28745	0.408045	0.34272	0.236275	0.691441	-0.0925667	0.609276	-0.133379	0.36159	-0.335246	-0.388074	-0.372587	-0.398606	-0.31408
TC0100011534.hg.1	FAM71A	family with sequence similarity 71, member A	149647	ENSG00000162771	3.53786	3.35932	3.3987	3.59305	3.60712	3.49507	0.030979	0.122115	0.28053	0.194654	-0.174654	0.0278697	0.17234	0.383439	0.28682	-0.10599	0.52678	0.3236	0.316809	-0.0184231	0.885855	-0.0339272	0.798747	-0.185695	-0.185695	-0.185695	-0.185695	-0.185695
TC0100011543.hg.1	TATDN3	TatD DNase domain containing 3	128387	ENSG00000203705	9.78994	9.47314	9.37429	9.58319	9.66352	9.69634	0.095319	0.260768	0.495295	0.148548	-0.156629	0.323811	0.191857	0.285621	0.12057	0.767105	0.0880164	0.073935	0.854937	0.0781611	0.715467	0.266797	0.370804	-0.0149462	0.241981	0.338415	0.144798	0.0649
TC0100011549.hg.1	FLVCR1	feline leukemia virus subgroup C cellular receptor 1	28982	ENSG00000162769	7.67291	7.54945	7.77638	7.43363	7.51315	7.48668	0.0267336	0.110118	-0.596243	0.0458254	0.124627	0.338309	-0.00974333	0.920176	0.17828	-0.020385	0.87885	0.15248	0.680779	0.138102	0.606858	0.0755697	0.701416	-0.581711	0.72634	-0.337591	-0.736836	-0.435239
TC0100011552.hg.1	VASH2	vasohibin 2	79805	ENSG00000143494	3.91331	3.69612	3.76526	3.72699	3.57852	3.76002	0.162565	0.363916	-0.017265	0.892762	0.170982	0.238543	0.378143	0.243996	0.09164	0.544175	0.196404	0.316525	0.559067	-0.410281	0.0395375	0.135688	0.301191	1.30885	0.900155	0.00755844	-0.124798	-0.970909
TC0100011554.hg.1	RPS6KC1	ribosomal protein S6 kinase, 52kDa, polypeptide 1	26750	ENSG00000136643	5.72747	5.63838	5.84939	5.76761	5.73306	5.68241	0.935269	0.963426	-0.38657	0.149435	-0.00340308	0.984746	0.255733	0.423812	-0.04706	0.272705	0.609511	0.198835	0.722002	-0.0109094	0.964501	-0.185834	0.633979	-0.616965	-0.357447	-0.647902	-0.530871	-0.411012
TC0100011564.hg.1	LINC00538	long intergenic non-protein coding RNA 538	100861504		3.32603	3.3492	3.19565	3.2735	3.2767	3.29057	0.863458	0.923436	0.16411	0.521028	-0.148802	0.149262	0.118787	0.0682821	0.03069	-0.149495	0.672759	0.090345	0.788702	0.156805	0.45912	0.0865686	0.683214
TC0100011566.hg.1	PROX1	prospero homeobox 1	5629	ENSG00000117707	3.05459	3.10102	3.10154	2.89969	2.77305	3.17072	0.000993133	0.00873229	-0.356515	0.0990442	-0.136008	0.0936657	0.210897	0.191532	-0.47445	-0.16567	0.644137	0.13361	0.391958	-0.193841	0.0350903	0.0785178	0.457981	0.471675	1.88753	2.03452	-0.0537023	-0.977803
TC0100011573.hg.1	SMYD2	SET and MYND domain containing 2	56950	ENSG00000143499	9.65426	9.77463	9.88216	9.8434	10.1106	9.98993	0.0316852	0.124088	-0.009305	0.924953	0.0490485	0.759699	-0.13176	0.676148	0.00537	0.33756	0.379748	0.11721	0.747502	-0.223044	0.234809	0.447181	0.0523897	-0.50865	-0.135498	-0.130912	-0.63156	-0.389464
TC0100011581.hg.1	CENPF	centromere protein F	1063	ENSG00000117724	4.91156	5.23847	5.38596	5.82213	5.50249	4.75405	3.73516e-07	1.03818e-05	-0.0305325	0.894443	0.18378	0.59045	-1.1473	0.328454	-0.25946	-0.04378	0.966905	-0.604575	0.615101	-0.550084	0.250958	-0.618396	0.33359	0.125637	0.241161	0.234743	1.08898	4.30631
TC0100011587.hg.1	KCNK2	potassium channel, two pore domain subfamily K, member 2	3776	ENSG00000082482	3.94709	3.8966	3.87529	4.00543	4.19186	4.11265	0.178126	0.385046	0.286637	0.180687	0.00553692	0.966032	0.119153	0.751797	0.51553	-0.19355	0.700198	0.238035	0.661246	-0.295341	0.0670325	0.268722	0.147111	-1.19648	0.582899	0.686052	-0.654928	-0.925703
TC0100011592.hg.1	KCTD3	potassium channel tetramerization domain containing 3	51133	ENSG00000136636	5.02335	4.94508	5.18823	5.16158	5.14229	4.91504	0.398007	0.610068	-0.0677575	0.894862	0.196175	0.11245	0.132103	0.507299	0.29357	0.106075	0.855106	0.60106	0.540211	0.132984	0.685778	0.07529	0.83409	0.81831	0.0915582	-0.51676	-0.165048	-0.891202
TC0100011611.hg.1	SPATA17	spermatogenesis associated 17	128153	ENSG00000162814	3.57446	3.53682	3.29609	3.59402	3.38109	3.62484	0.168174	0.371672	0.0964525	0.645992	0.0185277	0.881797	-0.35528	0.0050039	-0.46376	0.35966	0.272506	-0.110125	0.823222	0.291604	0.267217	0.234545	0.178399	1.25503	1.12773	-0.108496	-0.646964	-0.586378
TC0100011612.hg.1	LINC00210	long intergenic non-protein coding RNA 210	100885798	ENSG00000231814	3.55773	3.48571	3.67905	3.57619	3.70307	3.5372	0.0741583	0.221408	-0.228093	0.265736	0.0219085	0.750514	-0.0751767	0.286201	0.25607	-0.13455	0.684757	0.068065	0.65178	0.16145	0.0653259	-0.00376333	0.972779	-0.653989	-0.653989	-0.653989	-0.653989	-0.653989
TC0100011616.hg.1	LOC101929631; RP11-152L7.2	uncharacterized LOC101929631; novel transcript (IMAGE:4831124)	101929631	ENSG00000232100	3.72723	3.90021	3.85862	3.81825	3.74748	3.72514	0.201698	0.414572	-0.22168	0.303967	-0.0449354	0.609858	-0.229667	0.420965	0.39248	0.055605	0.826122	-0.218495	0.461137	0.148154	0.248202	0.31445	0.0371748	-0.347009	0.230083	0.243742	-0.309447	-1.80169
TC0100011619.hg.1	RRP15	ribosomal RNA processing 15 homolog	51018	ENSG00000067533	8.23287	8.26106	8.31843	8.28068	8.14178	8.50015	0.190306	0.400282	0.274338	0.442796	-0.0489192	0.799241	0.1978	0.425382	-0.63105	-0.15853	0.773946	0.229365	0.715562	-0.033045	0.883849	0.439475	0.0770008	1.06727	0.12892	0.842885	1.43332	0.0673454
TC0100011648.hg.1	IARS2	isoleucyl-tRNA synthetase 2, mitochondrial	55699	ENSG00000067704	9.91718	9.89639	10.1608	9.96718	10.0835	10.4348	1.00557e-05	0.000180995	0.0400575	0.857783	-0.167805	0.287977	-0.0302433	0.828668	-0.5407	-0.313195	0.272304	0.30848	0.126119	-0.206507	0.237797	0.0449597	0.783665	-0.895922	-0.271371	0.247895	-0.125973	1.53509
TC0100011661.hg.1	MARK1	MAP/microtubule affinity-regulating kinase 1	4139	ENSG00000116141	3.52185	3.44772	3.51827	3.45061	3.57243	3.57479	0.887062	0.936542	0.01603	0.878707	-0.123842	0.271518	-0.18997	0.0801582	-0.02593	-0.054285	0.859204	0.129615	0.493991	-0.190353	0.318865	0.189614	0.209648	-0.265519	0.0456397	4.05124	3.02758	0.394002
TC0100011664.hg.1	MARC2	mitochondrial amidoxime reducing component 2	54996	ENSG00000117791	4.23798	3.96031	4.14308	3.98503	4.07681	4.41018	0.00291236	0.0207219	-0.370063	0.304637	-0.125203	0.246271	0.168623	0.575853	-0.25261	-0.38222	0.35083	0.186725	0.712172	0.17395	0.477554	0.242139	0.347779	0.968935	0.284021	2.99	3.73763	0.764387
TC0100011665.hg.1	MARC1	mitochondrial amidoxime reducing component 1	64757	ENSG00000186205	4.30106	4.17849	4.22476	4.24417	3.82857	4.16586	0.878628	0.931856	-0.137348	0.698881	0.707082	0.102472	0.486237	0.151245	-0.85368	-0.552995	0.554147	-0.19612	0.780546	-0.330968	0.243376	0.268246	0.683893	-0.263717	-0.249942	-0.196025	-0.207902	-0.25137
TC0100011668.hg.1	LINC01352	long intergenic non-protein coding RNA 1352	101929730	ENSG00000238078	3.47503	3.38961	3.46745	3.48675	3.56259	3.51446	0.760002	0.863691	-0.0480425	0.820188	-0.11201	0.325267	0.01804	0.965196	0.1402	0.09203	0.85572	0.229155	0.603638	-0.187635	0.179296	0.041905	0.735075	-0.243488	2.03985	1.72781	0.539424	-0.363074
TC0100011669.hg.1	HLX	H2.0-like homeobox	3142	ENSG00000136630	3.85609	3.53393	3.62139	3.89332	3.85128	3.99934	0.0378362	0.140466	-0.06158	0.862001	-0.440513	0.0606071	0.165973	0.666112	0.02675	0.148735	0.862434	-0.205555	0.509337	-0.54254	0.136316	0.0383947	0.89456	-0.279109	-0.279109	-0.138933	-0.233909	-0.359818
TC0100011691.hg.1	TAF1A-AS1	TAF1A antisense RNA 1	100506161	ENSG00000225265	3.54355	3.69597	3.63273	3.61734	3.51094	3.5608	0.811472	0.893548	0.435535	0.309061	-0.0222077	0.857606	0.0225533	0.895621	0.20827	-0.161705	0.827439	0.166375	0.651367	-0.317808	0.0775386	-0.0577175	0.725607	-0.0293171	1.87011	0.550461	-0.0682575	-0.280266
TC0100011692.hg.1	MIA3	melanoma inhibitory activity family, member 3	375056	ENSG00000154305	10.7029	11.1639	11.0598	11.0814	10.6831	11.3094	6.55227e-07	1.69521e-05	-0.286187	0.400568	-0.151714	0.360437	-0.105083	0.681914	-0.54739	0.19016	0.828314	0.193645	0.231343	0.0481572	0.818677	0.00226556	0.98701	2.64838	1.29612	1.33154	1.65196	-0.259168
TC0100011695.hg.1	BROX	BRO1 domain and CAAX motif containing	148362	ENSG00000162819	12.2436	11.7906	12.3011	12.2105	11.8337	11.8822	0.00072665	0.00676237	0.10882	0.572087	0.110408	0.557924	0.36714	0.178587	0.61646	0.43057	0.481614	0.32208	0.318538	-0.0967542	0.665719	0.465456	0.0909322	-0.91754	-0.918465	-1.22321	-0.60701	-1.13056
TC0100011696.hg.1	FAM177B	family with sequence similarity 177, member B	400823	ENSG00000197520	12.1261	12.086	11.4762	12.2049	11.7863	11.27	0.0115581	0.059902	1.23582	0.00822931	-0.189205	0.385466	0.365473	0.486537	-0.64404	1.03286	0.303144	1.15845	0.0425042	0.731389	0.112689	1.21917	0.0213147	4.37862	0.832843	1.38715	0.743129	-0.388738
TC0100011698.hg.1	DISP1	dispatched homolog 1 (Drosophila)	84976	ENSG00000154309	8.05077	8.02318	8.34474	8.26318	8.39956	8.11985	0.315777	0.536908	-0.051335	0.793355	-0.23368	0.176258	0.319433	0.0312877	0.48228	-0.312745	0.472439	0.106165	0.756094	0.0162572	0.947641	0.440667	0.143447	2.78421	0.745166	0.866276	2.39997	-0.689433
TC0100011721.hg.1	CAPN2	calpain 2, (m/II) large subunit	824	ENSG00000162909	13.2101	12.8932	13.4598	12.3924	12.3678	13.4207	1.30712e-05	0.000226531	-1.43017	0.0210809	0.313222	0.276194	-0.22325	0.808714	0.60645	-0.01414	0.992115	-0.4067	0.727909	-0.924035	0.131217	-1.46481	0.100815	-1.27939	-0.898691	-0.332963	-0.293901	0.417175
TC0100011733.hg.1	FBXO28	F-box protein 28	23219	ENSG00000143756	9.43209	9.40707	9.68936	9.58465	9.6159	9.58971	0.163083	0.364648	0.113422	0.648021	-0.00866385	0.955488	0.178983	0.143546	0.61649	0.1676	0.738835	0.246725	0.36157	-0.349137	0.0963897	0.322535	0.0841375	1.40863	1.47021	-0.0107901	0.129644	0.250285
TC0100011736.hg.1	DEGS1	delta(4)-desaturase, sphingolipid 1	8560	ENSG00000143753	12.482	12.4738	12.5434	12.2668	12.3805	12.7395	0.433709	0.639846	0.14173	0.643919	-0.0622862	0.735667	0.38057	0.348831	-0.62545	-0.75144	0.521374	-0.46131	0.754867	-0.208179	0.525875	-0.0203956	0.940879	-0.339225	-0.230587	0.009848	-0.406521	-0.108258
TC0100011741.hg.1	LOC101927164; RP11-365O16.6	uncharacterized LOC101927164; novel transcript	101927164	ENSG00000237101	3.86398	3.85048	4.1505	3.88651	3.69421	3.80728	0.144999	0.339649	-0.259933	0.37801	-0.0931877	0.540193	-0.155	0.498969	-0.90909	0.09422	0.709953	-0.004445	0.992364	0.0803178	0.77851	-0.0128233	0.963586	0.563189	0.178184	0.760464	2.5614	-1.0341
TC0100011746.hg.1	CNIH4	cornichon family AMPA receptor auxiliary protein 4	29097	ENSG00000143771	9.8556	9.32696	9.48564	9.47119	8.91535	9.92276	0.000486571	0.00486321	-0.200022	0.417629	0.288325	0.318697	-0.0268867	0.918489	0.80166	0.08958	0.884976	0.432345	0.324943	-0.477236	0.420409	0.245636	0.480306	-0.735326	-0.846693	-0.834441	-0.643945	-0.859835
TC0100011755.hg.1	DNAH14	dynein, axonemal, heavy chain 14	127602	ENSG00000185842	3.7325	3.85407	3.94967	3.97305	3.76669	3.91376	0.477086	0.674269	-0.000355	0.999078	0.0247508	0.92734	-0.200577	0.713851	-0.11273	0.228005	0.448882	-0.264645	0.710039	0.00281333	0.994882	-0.168347	0.409926	-0.0394717	-0.0826967	0.158185	-0.0905558	0.0909894
TC0100011767.hg.1	SRP9	signal recognition particle 9kDa	6726	ENSG00000143742	10.4086	10.4022	10.713	10.4503	9.98078	10.4353	0.429091	0.636019	0.1777	0.719685	0.172092	0.614287	0.763363	0.165506	-0.60142	-0.060175	0.916156	-0.934345	0.28961	0.31332	0.498878	0.0712361	0.829747	-0.766073	-1.06188	-0.637164	-0.89964	0.516812
TC0100011770.hg.1	EPHX1	epoxide hydrolase 1, microsomal (xenobiotic)	2052	ENSG00000143819	3.99489	4.22916	3.70704	3.96834	3.73877	4.18197	0.0361228	0.135904	0.315845	0.202338	0.0564685	0.693225	0.01271	0.98217	-1.20809	-0.35704	0.470314	-0.81187	0.0727775	-0.232352	0.114045	0.230645	0.255887	-0.412686	0.979705	-0.228052	-0.59223	-1.09338
TC0100011788.hg.1	MIXL1	Mix paired-like homeobox	83881	ENSG00000185155	4.07013	4.15739	4.05428	4.29113	4.11796	4.00108	0.0481135	0.165562	-0.0749775	0.644295	0.0559769	0.841747	-0.401913	0.191911	0.18029	0.36241	0.463999	0.077095	0.301941	-0.324085	0.161455	0.220587	0.634485	-0.063782	-0.125837	0.0634863	-0.0170718	5.18084
TC0100011797.hg.1	C1orf95	chromosome 1 open reading frame 95	375057	ENSG00000203685	4.90305	4.90774	5.04572	4.98415	5.10647	4.94288	0.380589	0.595438	-0.103453	0.679354	0.0953677	0.232721	0.253157	0.30487	0.2114	0.114885	0.542316	-0.34472	0.427057	0.0180997	0.827165	0.293855	0.109326	0.696692	-0.570721	-0.570721	-0.570721	-0.570721
TC0100011811.hg.1	PSEN2	presenilin 2	5664	ENSG00000143801	4.99353	4.87988	4.96898	4.99878	5.06223	5.0519	0.593891	0.757593	0.0931125	0.667703	0.0108046	0.945993	-0.0137433	0.935607	0.43284	-0.06226	0.858272	-0.028065	0.928378	-0.107846	0.497288	0.13393	0.27967	-0.101764	0.143549	0.710758	0.327837	3.11566
TC0100011812.hg.1	ADCK3	aarF domain containing kinase 3	56997	ENSG00000163050	3.44403	3.38885	3.38758	3.4661	3.48436	3.34193	0.531447	0.714346	-0.06943	0.373347	0.00334154	0.968785	-0.00789	0.954767	0.08236	0.00067	0.996837	-0.03297	0.796508	-0.0975275	0.328426	0.249628	0.00489052	0.671954	0.42619	0.166602	-0.0598093	1.75721
TC0100011830.hg.1	ZNF678	zinc finger protein 678	339500	ENSG00000181450	6.66163	6.64807	6.88939	6.77302	6.57829	6.86097	0.733758	0.848122	0.0823575	0.808517	-0.150246	0.56003	0.96786	0.169321	-0.10029	1.17044	0.299699	0.258515	0.401364	-0.245659	0.428849	0.782812	0.0451431	0.799474	0.884987	0.611744	1.47165	0.000425165
TC0100011855.hg.1	GUK1	guanylate kinase 1	2987	ENSG00000143774	10.2652	9.97381	10.1189	10.1131	9.80334	10.2669	0.285257	0.506427	-0.506753	0.16708	0.184533	0.584475	-0.332443	0.604815	-0.35898	0.32888	0.188869	-0.248375	0.763776	0.00947333	0.9699	0.193877	0.593933	-0.647086	-0.460049	-0.896041	0.415	1.44394
TC0100011857.hg.1	GJC2	gap junction protein gamma 2	57165	ENSG00000198835	3.46788	3.45534	3.54125	3.54931	3.51091	3.44631	0.605272	0.764987	0.037965	0.561307	-0.159829	0.126645	0.205147	0.300149	-0.53853	0.12837	0.480067	0.08827	0.785523	-0.123003	0.529061	-0.0309819	0.865586	-0.255233	-0.255233	-0.255233	-0.255233	-0.255233
TC0100011859.hg.1	IBA57	IBA57 homolog, iron-sulfur cluster assembly	200205	ENSG00000181873	4.09406	4.03485	3.89795	4.03723	4.03306	4.10403	0.22248	0.43907	0.313715	0.243474	0.00733692	0.920231	-0.223117	0.278373	0.31431	0.144495	0.688217	0.401095	0.427055	-0.0137214	0.884038	0.0466969	0.647809	-0.711029	-0.189702	-1.4633	0.647165	2.92225
TC0100011861.hg.1	OBSCN	obscurin, cytoskeletal calmodulin and titin-interacting RhoGEF	84033	ENSG00000154358	3.44515	3.46641	3.51209	3.40492	3.74037	3.51411	0.0842444	0.24061	-0.115425	0.475641	-0.235709	0.00379133	0.56031	0.0727146	-0.35485	0.11619	0.662056	0.2447	0.308569	-0.00946861	0.946229	0.00671167	0.961886	-0.33555	0.312135	-0.728726	-0.50015	-1.15855
TC0100011871.hg.1	HIST3H2BB	histone cluster 3, H2bb	128312	ENSG00000196890; ENSG00000285449	3.7699	3.83245	3.88062	4.21314	3.50127	4.10606	0.02907	0.11666	-0.41802	0.435944	0.0326269	0.887738	-0.434953	0.490996	0.00985	0.598215	0.373481	-0.791975	0.153728	-0.752276	0.0417056	-0.543711	0.236724	-0.464749	0.422349	0.0817492	0.127932	0.381938
TC0100011872.hg.1	MIR4666A	microRNA 4666a	100616308	ENSG00000266174	3.16961	3.38075	3.1481	3.2454	3.23929	3.43664	0.0131749	0.0660059	0.0545225	0.778118	-0.0340415	0.762419	0.152517	0.360391	0.00649	-0.114675	0.531174	0.26969	0.297244	0.248012	0.176071	0.19171	0.420534
TC0100011873.hg.1	RNF187	ring finger protein 187	149603	ENSG00000168159; ENSG00000285426	7.61611	7.87107	7.21619	7.51323	7.2296	7.64773	0.0325571	0.126463	0.02313	0.855575	0.143607	0.240584	0.17502	0.636416	0.15031	0.28818	0.518927	0.0421	0.939772	0.0805189	0.700485	0.414526	0.0487561	-0.967603	-0.752752	-0.0923183	-1.84662	1.06134
TC0100011908.hg.1	LOC101927478; RP4-613A2.1	uncharacterized LOC101927478; putative novel transcript	101927478		4.14956	4.28117	4.19438	4.2086	4.50562	4.14221	0.321681	0.542981	-0.006205	0.980059	-0.164437	0.371721	-0.0831833	0.835383	0.21964	0.217485	0.584471	0.374545	0.450578	0.373905	0.0843958	-0.00136583	0.996797
TC0100011913.hg.1	URB2	URB2 ribosome biogenesis 2 homolog (S. cerevisiae)	9816	ENSG00000135763	7.05179	6.85212	7.26365	7.23756	7.4023	7.24251	0.0109615	0.0575905	0.229513	0.0110834	0.000455385	0.997535	0.230013	0.484478	0.01344	0.159975	0.119114	0.08268	0.105488	-0.0417156	0.880845	0.238604	0.324973	0.0529744	1.35386	-0.44892	0.242771	-0.133361
TC0100011920.hg.1	GALNT2	polypeptide N-acetylgalactosaminyltransferase 2	2590	ENSG00000143641	6.72854	6.58753	6.49315	6.80442	6.35895	6.44656	0.0987006	0.26665	-0.296473	0.587484	0.0573631	0.845896	0.0510333	0.891555	0.1499	0.074705	0.817212	-0.95173	0.318911	-0.424944	0.104128	0.449511	0.383105	-0.112659	-0.295599	-0.415904	-0.123853	4.19394
TC0100011940.hg.1	COG2	component of oligomeric golgi complex 2	22796	ENSG00000135775	8.33656	8.36194	8.3963	8.3405	8.41157	8.76226	0.00804693	0.0455041	0.06154	0.8655	0.0310177	0.871796	0.530943	0.00715053	-0.65139	-0.015505	0.981625	-0.052825	0.89232	-0.328166	0.224471	-0.0216086	0.941334	-0.323589	-0.244056	-0.201574	0.0308507	0.129762
TC0100011945.hg.1	CAPN9	calpain 9	10753	ENSG00000135773	3.455	3.62007	3.53022	3.60367	3.65157	3.53575	0.518608	0.704579	-0.08459	0.618771	-0.133496	0.32063	-0.171627	0.486911	0.24061	0.14418	0.729476	0.14565	0.750451	0.0728897	0.762682	-0.156634	0.227523
TC0100011949.hg.1	LOC101927604; RP5-858B6.3	uncharacterized LOC101927604; novel transcript	101927604	ENSG00000223393	4.00939	4.20901	4.18259	4.20187	4.14718	4.27608	0.105365	0.277879	0.15755	0.244184	-0.149668	0.164132	-0.042	0.948444	-0.21402	0.15808	0.686517	0.03573	0.869266	0.0444483	0.812717	-0.0639053	0.571349	-0.245175	-0.245175	4.80428	-0.245175	-0.245175
TC0100011953.hg.1	ARV1	ARV1 homolog, fatty acid homeostasis modulator	64801	ENSG00000173409	11.1617	11.1034	11.3301	11.1434	11.2553	11.3747	0.444291	0.64818	-0.06413	0.820887	-0.146641	0.291023	0.12375	0.465817	-0.4657	0.284935	0.617416	-0.425515	0.674688	-0.288292	0.536083	0.442703	0.350104	1.01856	0.752172	1.22345	-0.447787	1.11902
TC0100011958.hg.1	GNPAT	glyceronephosphate O-acyltransferase	8443	ENSG00000116906	10.3087	10.489	10.5748	10.4808	10.4815	10.3861	0.446664	0.650314	0.0541775	0.742005	-0.0602354	0.747891	0.0422433	0.881299	0.00328	0.634345	0.137501	0.31782	0.272547	-0.0110436	0.935451	0.361746	0.275592	0.842937	-0.209801	-0.0579289	-0.175393	2.65629
TC0100011963.hg.1	SPRTN	SprT-like N-terminal domain	83932	ENSG00000010072	7.21094	7.04122	7.00239	7.23973	7.11157	7.36826	0.218234	0.434458	0.25494	0.00283126	0.113362	0.572206	0.14478	0.715873	0.40665	0.01219	0.974241	0.09405	0.822016	-0.110057	0.558026	0.350119	0.310407	-1.06519	-0.722117	-1.0756	-0.289146	-1.99555
TC0100011974.hg.1	DISC1-IT1	DISC1 intronic transcript 1	104472714	ENSG00000226758	5.32317	5.36793	5.49949	5.48721	5.22964	5.11718	0.0297261	0.118522	-0.346678	0.0723558	0.0720715	0.715398	0.522077	0.15421	0.96138	0.238035	0.496308	0.0381	0.911579	-0.0217039	0.940951	0.225427	0.484069	0.726415	0.214587	0.307302	-0.258368	-0.830739
TC0100011993.hg.1	MAP10	microtubule-associated protein 10	54627	ENSG00000212916	3.45073	3.38155	3.45774	3.53779	3.45	3.49529	0.702849	0.828464	-0.129078	0.622011	0.0386646	0.711055	0.369347	0.406329	-0.42063	-0.409715	0.367119	0.35944	0.285066	0.0558714	0.685685	0.226826	0.0739288	-0.0359445	-0.917156	-0.0739521	-0.543415	-0.0753598
TC0100011999.hg.1	NTPCR	nucleoside-triphosphatase, cancer-related	84284	ENSG00000135778	5.68287	5.71096	5.74991	5.79524	5.63026	5.98046	0.337308	0.55775	-0.2404	0.298934	0.305129	0.181029	0.120357	0.737112	-0.63816	-0.27032	0.616616	-0.35467	0.365331	-0.149944	0.58039	0.342782	0.126573	-0.660091	-0.466035	0.307555	0.67904	0.285452
TC0100012002.hg.1	KIAA1804; MLK4	mixed lineage kinase 4; Mitogen-activated protein kinase kinase kinase MLK4 [Source:UniProtKB/Swiss-Prot;Acc:Q5TCX8]; Salzman2013 ANNOTATED, CDS, coding, INTERNAL, OVCODE, OVEXON best transcript NM_032435	84451	ENSG00000143674	3.47644	3.40202	3.26426	3.28313	3.31697	3.39039	0.300724	0.52217	0.0087425	0.965899	0.0152546	0.857535	0.0586233	0.677883	-0.34735	0.47165	0.432791	0.123335	0.579194	0.0593356	0.709257	-0.0575953	0.727631	-0.537377	0.17365	-0.253435	-0.52095	0.481058
TC0100012006.hg.1	KCNK1	potassium channel, two pore domain subfamily K, member 1	3775	ENSG00000135750	3.6764	3.35256	3.56692	3.57154	3.42612	3.46966	0.00372005	0.0250707	0.016765	0.897567	0.116408	0.382458	0.320193	0.131247	-0.07459	0.55802	0.290707	0.50109	0.0130027	0.0156778	0.904451	0.0793114	0.664452	-0.219848	-0.219848	-0.219848	-0.219848	0.0283398
TC0100012010.hg.1	SLC35F3	solute carrier family 35, member F3	148641	ENSG00000183780	4.60908	3.9897	3.73698	3.80736	3.58723	3.98676	7.28732e-06	0.000136997	0.012225	0.948124	0.107149	0.370698	0.572633	0.0550621	0.13106	-0.078125	0.801576	0.270905	0.169388	0.205237	0.387388	-0.0329864	0.895697	-0.189136	-0.189136	-0.189136	-0.189136	-0.189136
TC0100012020.hg.1	COA6	cytochrome c oxidase assembly factor 6	388753	ENSG00000168275	7.50906	7.11301	7.15272	7.49036	6.90078	8.02293	2.2558e-07	6.64839e-06	-0.0805425	0.635904	0.187775	0.415164	0.122193	0.580913	-0.35023	0.00025	0.999643	0.301915	0.292162	-0.0312178	0.922271	0.295563	0.152145	-1.19828	0.171069	0.260851	-0.283851	0.00882462
TC0100012030.hg.1	LINC00184	long intergenic non-protein coding RNA 184	100302691	ENSG00000224939	3.30088	3.28412	3.26947	3.20141	3.50337	3.33453	0.154521	0.352886	0.184748	0.294255	-0.122119	0.177705	-0.40831	0.0406236	-0.41392	0.16865	0.485659	-0.163245	0.652811	-0.162032	0.279701	-0.0885831	0.540049	-0.314788	-0.264561	0.853003	1.43062	-0.59104
TC0100012034.hg.1	LINC01132	long intergenic non-protein coding RNA 1132	100506810	ENSG00000227630	3.27338	3.36857	3.27741	3.28345	3.374	3.22239	0.380683	0.595523	-0.186238	0.0685183	0.0539077	0.48868	-0.0818967	0.683621	-0.53847	0.159285	0.105977	0.03768	0.820683	-0.1244	0.300541	-0.0236686	0.797822	-0.496302	-0.496302	-0.496302	-0.496302	-0.496302
TC0100012055.hg.1	GGPS1	geranylgeranyl diphosphate synthase 1	9453	ENSG00000152904	9.70145	9.57088	9.81211	9.64387	9.44155	10.0633	0.00310535	0.0217878	0.0056625	0.978529	-0.0696115	0.787205	0.294837	0.146431	-0.51147	0.14106	0.869628	0.171005	0.602222	-0.234168	0.415546	0.404048	0.232539	-0.552269	-0.101635	-0.129399	0.0870045	-2.4813
TC0100012062.hg.1	TBCE	tubulin folding cofactor E	6905	ENSG00000284770; ENSG00000285053; ENSG00000282984	6.06835	5.86756	5.83871	6.08972	6.1528	5.97193	0.549155	0.72654	0.007855	0.975343	-0.00747077	0.969047	0.487643	0.22338	-1.24281	-0.103445	0.867492	-0.065335	0.835595	0.594605	0.0827233	0.319631	0.169024
TC0100012089.hg.1	GPR137B	G protein-coupled receptor 137B	7107	ENSG00000077585	7.93364	7.36205	7.55646	7.2971	7.284	7.5171	0.193435	0.404236	-0.06884	0.861536	0.303662	0.29717	0.630593	0.205083	1.47076	0.945215	0.472671	0.244085	0.62697	-0.349133	0.379248	-0.392297	0.310148	-0.645869	-0.367649	-0.836981	0.119409	-0.843767
TC0100012093.hg.1	EDARADD	EDAR-associated death domain	128178	ENSG00000186197	4.35543	4.28093	4.48276	4.36615	4.21805	4.45991	0.540709	0.720737	0.0495575	0.719572	-0.207436	0.140899	0.278227	0.527649	-0.23601	0.14375	0.747965	0.094445	0.80842	0.099215	0.591798	0.183226	0.581446	-0.772751	-0.756103	-0.787439	-0.782298	-0.770792
TC0100012097.hg.1	LGALS8	lectin, galactoside-binding, soluble, 8	3964	ENSG00000116977	10.4228	10.2193	10.2332	10.3297	9.74346	10.1822	0.32807	0.549115	0.134038	0.524027	0.364424	0.271821	0.992713	0.197682	0.37268	0.242235	0.694041	0.01475	0.974189	0.184626	0.625447	0.133238	0.797194	-0.701599	-0.648547	-0.769892	-0.627076	-0.766801
TC0100012099.hg.1	ACTN2	actinin, alpha 2	88	ENSG00000077522	5.08993	4.96107	5.15299	5.11765	5.15627	5.23272	0.244846	0.464242	-0.0167225	0.92161	-0.0703423	0.604528	-0.0887367	0.777519	-0.06364	-0.13869	0.331591	-0.145875	0.798915	-0.37543	0.129774	-0.0363431	0.821754	-0.185695	-0.185695	-0.185695	-0.185695	-0.185695
TC0100012101.hg.1	MTR	5-methyltetrahydrofolate-homocysteine methyltransferase	4548	ENSG00000116984	9.41407	9.47136	9.57596	9.35077	9.67155	9.73623	0.0346584	0.132089	-0.178725	0.0906385	-0.21469	0.14321	0.28831	0.0413492	-0.03125	0.08956	0.801541	-0.15329	0.676522	0.298964	0.0900246	0.447644	0.0579629	-0.20274	-0.275832	0.0866336	-0.373685	-0.739141
TC0100012113.hg.1	RYR2	ryanodine receptor 2 (cardiac)	6262	ENSG00000198626	2.99882	2.95699	2.86733	3.06455	2.90583	3.10614	0.142375	0.335826	0.154105	0.359674	-0.0836054	0.530089	-0.07885	0.563414	0.61092	0.20822	0.500132	0.17237	0.423457	-0.209698	0.274365	-0.100656	0.501168	-0.48381	-0.48381	-0.48381	-0.48381	-0.48381
TC0100012119.hg.1	MIR4428	microRNA 4428	100616141	ENSG00000266262	7.74745	7.99232	7.88049	7.95017	8.20212	8.01446	0.15088	0.347925	0.02897	0.938789	-0.155305	0.411182	0.316433	0.0969492	-0.01698	-0.2209	0.581365	0.64547	0.289493	-0.423611	0.259079	0.178804	0.341646
TC0100012123.hg.1	LOC100130331; RP11-193H5.1	POTE ankyrin domain family, member F pseudogene; novel transcript	100130331	ENSG00000237250	4.22375	4.26897	4.20568	4.37327	4.19809	4.37113	0.606145	0.765669	0.0426925	0.847445	0.394385	0.107176	0.124903	0.309961	0.59535	0.31063	0.454296	-0.039255	0.864854	-0.189491	0.59849	-0.247146	0.41475	1.46825	-0.0414711	-0.553242	-1.11619	-1.57678
TC0100012148.hg.1	RPS7P5	ribosomal protein S7 pseudogene 5	645884		3.18431	2.98456	3.21541	3.20478	3.05137	3.38077	0.000161111	0.00193341	0.02876	0.750613	0.0702908	0.446963	-0.0423267	0.704714	0.05572	0.38911	0.315034	0.10353	0.697909	-0.0956153	0.204168	0.107491	0.617332
TC0100012149.hg.1	FMN2; ADH5P3	formin 2; alcohol dehydrogenase 5 (class III), chi polypeptide, pseudogene 3	56776	ENSG00000155816	3.47467	3.39347	3.45521	3.55944	3.44769	3.5538	0.557489	0.732622	0.248938	0.328915	-0.00492538	0.975912	0.11037	0.774192	0.44498	-0.15513	0.692589	0.453535	0.101835	0.436879	0.0371279	-0.315798	0.0683096	0.0377346	-1.02237	-0.560713	0.225818	-1.34724
TC0100012162.hg.1	MIR3123	microRNA 3123	100422856	ENSG00000265831	3.54522	3.7285	3.4047	3.59916	3.62637	3.82987	0.000601859	0.00580892	0.0787325	0.431087	-0.0669708	0.579911	-0.366717	0.146252	-0.02012	-0.0991	0.544002	0.185775	0.448686	0.0557397	0.804971	0.0174342	0.8698
TC0100012167.hg.1	KMO	kynurenine 3-monooxygenase (kynurenine 3-hydroxylase)	8564	ENSG00000117009	12.6624	13.2445	13.0007	13.7861	13.867	12.8311	1.139e-07	3.64839e-06	0.890343	0.060706	-0.0536177	0.821649	0.68726	0.201385	0.11176	0.68964	0.561776	0.178185	0.561333	-0.00901722	0.982784	0.512496	0.385071	2.77612	2.10866	0.495537	1.40096	-0.230373
TC0100012169.hg.1	WDR64	WD repeat domain 64	128025	ENSG00000162843	3.32951	3.15938	3.18356	3.33664	3.28994	3.33519	0.583128	0.750266	-0.100785	0.650238	-0.105635	0.555532	0.186473	0.208611	0.25066	-0.21319	0.677592	0.1161	0.84087	-0.0653261	0.832343	-0.01412	0.927513	0.197402	-0.0150994	-0.449761	-0.0363495	-0.0943044
TC0100012172.hg.1	EXO1	exonuclease 1	9156	ENSG00000174371	4.39147	4.66847	5.11824	5.07375	4.48515	4.50715	0.00085961	0.00776963	-0.466193	0.441538	-0.207084	0.514646	-1.42957	0.258777	0.79934	0.533395	0.680075	0.0204	0.97454	-0.433513	0.246477	-0.478422	0.505467	-0.024383	0.00230028	-0.0929313	0.41405	4.83243
TC0100012200.hg.1	SDCCAG8	serologically defined colon cancer antigen 8	10806	ENSG00000054282; ENSG00000276111	9.18882	9.35001	9.45324	9.45038	9.38394	9.31609	0.198212	0.410311	0.148815	0.463447	-0.117573	0.524803	0.72742	0.00057087	-0.07393	0.139365	0.843978	0.491455	0.416744	-0.116963	0.578457	0.417009	0.174373	1.32654	0.304012	-0.100935	1.55476	0.280548
TC0100012202.hg.1	MIR4677	microRNA 4677	100616343	ENSG00000265201	6.84166	6.73711	7.12731	6.99879	7.05251	6.20856	1.18216e-05	0.000207713	-0.48083	0.0105528	-0.0205015	0.931681	-0.12595	0.819262	1.16182	0.203385	0.733277	0.334315	0.454471	-0.0064125	0.988007	0.838861	0.0672144	-0.448531	-0.448531	0.994892	-0.448531	-0.448531
TC0100012210.hg.1	LOC339529; RP11-278H7.1	uncharacterized LOC339529; novel transcript	339529	ENSG00000226828	3.55837	3.70736	3.43621	3.58157	3.45252	3.73983	5.64839e-05	0.000795651	0.124732	0.292759	-0.0761208	0.205988	-0.0722933	0.524802	-0.29027	-0.33027	0.381603	-0.238835	0.22759	-0.0719594	0.544134	0.0581861	0.341328	3.57596	0.787544	1.04342	0.682569	-0.583701
TC0100012211.hg.1	ZBTB18	zinc finger and BTB domain containing 18	10472	ENSG00000179456	9.14334	9.07889	9.01769	9.29911	9.27823	9.42525	0.139474	0.33153	0.520335	0.0509611	-0.0947323	0.470827	0.585607	0.4427	-0.57392	0.16125	0.801745	0.14865	0.779652	0.628441	0.102656	0.509664	0.151884	1.66904	1.10452	1.26826	1.46865	-0.900499
TC0100012219.hg.1	C1orf100	chromosome 1 open reading frame 100	200159	ENSG00000173728	3.42809	3.44856	3.30839	3.4962	3.2281	3.58828	0.0661286	0.20527	-0.111242	0.418328	-0.161892	0.378313	-0.00640333	0.986406	0.80556	-0.137435	0.719002	-0.44483	0.306296	-0.457407	0.0691813	0.0635531	0.601388	-0.62204	0.233862	1.87774	-0.0106812	-0.62204
TC0100012221.hg.1	C1orf101	chromosome 1 open reading frame 101	257044	ENSG00000179397	5.34714	5.41249	5.15224	5.08563	5.09222	5.37237	0.0316676	0.124055	-0.08305	0.61291	-0.0730892	0.647141	0.29558	0.420196	0.22781	-0.218165	0.239465	-0.049965	0.925746	0.340684	0.16301	0.554681	0.016913	0.504993	1.32868	1.20236	1.84316	-1.10028
TC0100012222.hg.1	DESI2	desumoylating isopeptidase 2	51029	ENSG00000121644	9.89733	9.59239	9.6925	9.9562	9.52762	9.96944	0.00527834	0.0329365	0.322962	0.00402759	-0.0740438	0.585956	0.02424	0.935576	-0.30558	0.299605	0.460447	0.26113	0.37217	-0.133985	0.53492	0.0668564	0.661893	0.660309	-0.956255	0.365672	-0.895159	2.5385
TC0100012232.hg.1	COX20	COX20 cytochrome c oxidase assembly factor	116228	ENSG00000203667	10.7187	10.346	10.7556	10.6108	10.7285	10.6356	0.109729	0.284949	0.255763	0.201775	-0.0774854	0.631429	0.0287667	0.623661	0.20394	0.45884	0.57894	0.487295	0.212838	-0.0239194	0.921168	0.412935	0.185989	-0.0388155	0.0599291	-0.542983	-0.787572	-2.14698
TC0100012242.hg.1	EFCAB2	EF-hand calcium binding domain 2	84288	ENSG00000203666	5.5615	5.60043	5.72693	5.72955	5.66181	5.37966	0.295528	0.51695	0.0577975	0.868345	-0.000143846	0.999426	0.297187	0.189254	-1.21217	-0.745225	0.330861	-0.32953	0.569627	0.280261	0.450983	0.212767	0.642288	-0.0109991	-0.460794	0.0543245	0.939494	-0.208707
TC0100012247.hg.1	KIF26B	kinesin family member 26B	55083	ENSG00000162849; ENSG00000281216	3.86029	3.71596	3.71226	3.90769	3.80117	3.92843	0.163023	0.364582	0.393348	0.0650681	-0.204964	0.0744474	0.0222567	0.902258	-0.06994	0.34652	0.22661	0.108685	0.53006	-0.182794	0.220258	0.132801	0.496049	-0.278017	0.639342	0.0308079	-0.226736	-0.275738
TC0100012272.hg.1	CNST	consortin, connexin sorting protein	163882	ENSG00000162852	9.56442	9.61609	10.364	10.292	9.87883	9.95435	9.8579e-05	0.00127315	0.43822	0.00819605	0.242354	0.390818	0.972093	0.137052	0.38783	0.06259	0.851763	-0.01081	0.954404	-0.301277	0.410181	-0.116105	0.749194	-0.262044	-0.169946	-0.326449	-0.420632	-0.932575
TC0100012278.hg.1	SCCPDH	saccharopine dehydrogenase (putative)	51097	ENSG00000143653	7.42765	6.92952	7.04445	7.13389	6.85883	7.21985	0.338014	0.558306	-0.136697	0.669543	0.450673	0.104709	0.957337	0.449258	-1.05103	0.11048	0.900062	-0.258945	0.594643	0.261284	0.629153	0.751213	0.237784	-0.283011	-0.217157	-0.222084	-0.236731	-0.167562
TC0100012307.hg.1	VN1R5	vomeronasal 1 receptor 5 (gene/pseudogene)	317705	ENSG00000197617	3.32327	3.26877	3.30555	3.50777	3.33843	3.457	0.0834932	0.239234	0.173643	0.400334	-0.153803	0.359493	-0.0457967	0.704943	0.06225	-0.11593	0.651758	0.336725	0.0977952	-0.0716808	0.779982	0.137754	0.498594	-0.530568	-0.530568	-0.530568	-0.530568	-0.530568
TC0100012315.hg.1	NLRP3	NLR family, pyrin domain containing 3	114548	ENSG00000162711	5.8579	5.32002	5.15153	5.27785	4.70445	5.2575	0.132504	0.321083	-0.206402	0.50918	0.821915	0.0596275	0.498373	0.586534	1.35941	-0.61068	0.436702	-0.355345	0.659693	-0.194768	0.709021	-0.20865	0.781336	-0.417454	-0.415259	-0.419581	-0.428174	-0.47156
TC0100012317.hg.1	OR2W5	olfactory receptor, family 2, subfamily W, member 5 (gene/pseudogene)	441932	ENSG00000203664	3.83072	3.81967	3.63085	3.81364	3.78789	3.85929	0.433269	0.639496	0.172395	0.308457	-0.130546	0.140932	-0.230087	0.308032	0.23595	0.091075	0.77176	0.407215	0.285537	0.119202	0.488172	0.0795642	0.614305
TC0100012318.hg.1	GCSAML	germinal center-associated, signaling and motility-like	148823	ENSG00000169224	6.14618	5.86455	6.2653	6.26707	5.52366	6.01488	0.39906	0.610934	-0.687723	0.173964	0.528317	0.0393872	1.17376	0.29834	-1.86438	-0.160435	0.900906	-0.65444	0.0961996	-0.438484	0.366532	0.509918	0.495488	-0.19803	-0.197235	-0.199437	-0.195265	-0.201892
TC0100012320.hg.1	OR2G3	olfactory receptor, family 2, subfamily G, member 3	81469	ENSG00000177476	3.10213	3.14904	3.12465	3.18215	3.06765	3.27524	0.107424	0.281148	-0.130027	0.191804	-0.0351308	0.717334	-0.00363333	0.978734	-0.90491	0.082125	0.529003	0.13732	0.612559	0.0266747	0.824547	0.122327	0.237579	-0.185695	-0.185695	-0.185695	-0.185695	-0.185695
TC0100012328.hg.1	TRIM58	tripartite motif containing 58	25893	ENSG00000162722	6.15286	6.35649	6.15152	6.62907	6.40786	6.46304	0.0491046	0.167978	0.725437	0.011293	0.06503	0.848125	0.954473	0.0981936	-0.70104	-0.368885	0.634263	-0.22043	0.675582	-0.58097	0.153786	-0.526186	0.176183	2.69858	1.79634	1.32837	1.50152	0.245395
TC0100012329.hg.1	OR2W3	olfactory receptor, family 2, subfamily W, member 3	343171	ENSG00000238243	4.84158	5.043	5.13366	5.38677	5.96498	4.83345	5.74542e-08	2.00447e-06	0.546245	0.111276	0.246435	0.352984	0.29118	0.228669	0.78099	0.30018	0.377434	-0.48903	0.31917	0.0996353	0.812842	0.0789431	0.868322	1.79715	0.473278	1.64653	0.927178	-0.427092
TC0100012330.hg.1	OR2T8	olfactory receptor, family 2, subfamily T, member 8	343172	ENSG00000177462	3.80343	3.95521	4.0532	4.08701	4.23605	3.83394	0.0025344	0.0185529	-0.345335	0.0224601	0.0104192	0.959196	0.197467	0.606101	0.06387	0.65834	0.187538	0.46105	0.0935884	-0.235069	0.25662	-0.0652736	0.810643	-0.223525	0.0551993	-0.223525	-0.223525	-0.223525
TC0100012332.hg.1	OR2L13	olfactory receptor, family 2, subfamily L, member 13	284521	ENSG00000196071	4.30352	5.04505	4.3766	4.49016	4.54795	4.38511	0.00287752	0.0205213	0.08728	0.737333	0.0821477	0.631749	0.05945	0.830441	0.33178	0.769245	0.356632	0.776515	0.40179	0.351141	0.284078	0.168032	0.719439	0.831222	-0.32615	-0.32615	-0.32615	-0.32615
TC0100012334.hg.1	OR2L8	olfactory receptor, family 2, subfamily L, member 8 (gene/pseudogene)	391190	ENSG00000279263	4.18003	4.76971	4.60227	4.76845	4.28533	4.34621	0.0170132	0.0793985	0.336927	0.301457	0.123782	0.656958	0.400263	0.353793	0.15077	1.65602	0.331834	0.9646	0.310918	0.190644	0.681159	0.589128	0.360762	-0.227544	-0.227544	-0.227544	-0.227544	-0.227544
TC0100012335.hg.1	OR2AK2	olfactory receptor, family 2, subfamily AK, member 2	391191	ENSG00000187080	6.30967	7.27964	6.68313	7.35412	6.61407	6.39189	0.00456037	0.0293914	0.59468	0.215812	0.283122	0.191615	0.556877	0.00298865	1.41675	1.40552	0.35916	1.94068	0.236351	0.659971	0.232843	1.01883	0.231212	3.69574	-0.37611	-0.37611	0.186368	-0.37611
TC0100012337.hg.1	OR2L1P	olfactory receptor, family 2, subfamily L, member 1 pseudogene	26247	ENSG00000224227	5.5262	6.53657	6.15501	6.72459	6.31117	5.65589	0.000189509	0.00222398	1.11579	0.0383241	0.455708	0.0257695	0.557833	0.447729	0.31577	2.1276	0.113083	1.59699	0.355923	0.746733	0.196284	0.838526	0.141236	1.22834	-0.332094	-0.332094	-0.332094	-0.332094
TC0100012341.hg.1	OR2L5	olfactory receptor, family 2, subfamily L, member 5	81466	ENSG00000197454	4.36993	5.15295	4.95403	5.26785	4.88838	4.42924	0.00386441	0.0258509	0.442075	0.178034	0.327892	0.176704	1.16852	0.121933	0.62713	1.78288	0.142138	1.16476	0.372391	0.680149	0.314682	0.728018	0.296192	0.60951	-0.28561	-0.28561	-0.28561	-0.28561
TC0100012343.hg.1	OR2L2	olfactory receptor, family 2, subfamily L, member 2	26246	ENSG00000203663	4.87567	6.11395	5.52487	6.02352	5.53126	4.98496	0.000467981	0.0047065	0.250585	0.0737022	0.201881	0.461311	0.755417	0.00935278	-0.18208	1.79015	0.203998	1.92276	0.150054	0.692519	0.144667	1.32062	0.12307	0.811887	-0.413949	-0.413949	-0.413949	-0.413949
TC0100012345.hg.1	OR2L3	olfactory receptor, family 2, subfamily L, member 3	391192	ENSG00000198128	5.61183	6.19262	6.0377	6.04366	5.76509	5.66801	0.0530683	0.17692	-0.0906275	0.743347	-0.338545	0.315813	0.338043	0.439745	-0.29813	1.05296	0.166238	1.09567	0.379517	0.162769	0.744376	0.819074	0.156919	-0.250927	0.398453	-0.250927	-0.250927	-0.250927
TC0100012346.hg.1	OR2M1P	olfactory receptor, family 2, subfamily M, member 1 pseudogene	388762		3.79668	4.23065	4.01719	3.9257	3.99466	3.90378	0.0657911	0.204608	-0.13239	0.668104	-0.11948	0.544043	0.22298	0.433334	0.53808	0.452395	0.373392	0.562215	0.429154	0.0361103	0.878783	-0.33483	0.229305
TC0100012348.hg.1	OR2M5	olfactory receptor, family 2, subfamily M, member 5	127059	ENSG00000162727	3.4112	3.33338	3.36684	3.49581	3.34526	3.56092	0.132019	0.320269	0.192623	0.429498	-0.242183	0.0122599	-0.395173	0.326589	-0.50012	0.189205	0.208213	0.12181	0.802435	0.17222	0.384243	0.00898778	0.953921
TC0100012350.hg.1	OR2M2	olfactory receptor, family 2, subfamily M, member 2	391194	ENSG00000198601	4.01442	4.00094	4.05712	4.05752	3.97789	4.12812	0.823561	0.900827	-0.070335	0.323811	-0.100554	0.476714	-0.472713	0.107875	-0.98749	0.0232	0.939994	0.00753	0.987117	-0.336363	0.0644488	0.153295	0.534597
TC0100012351.hg.1	OR2M3	olfactory receptor, family 2, subfamily M, member 3	127062	ENSG00000228198	3.87977	4.13466	3.77966	3.9368	4.21212	3.90171	0.339991	0.560139	0.323925	0.242572	-0.188185	0.319433	0.130193	0.75364	-0.30846	0.38317	0.530916	0.25887	0.371337	0.313668	0.25286	0.508581	0.120039
TC0100012352.hg.1	OR2M4	olfactory receptor, family 2, subfamily M, member 4	26245	ENSG00000171180	4.17698	4.15722	4.12261	4.18341	3.9324	4.41284	0.0185733	0.0846764	0.16826	0.712236	0.0477308	0.736208	0.203827	0.491981	0.61403	-0.13078	0.804259	0.444	0.477608	-0.168999	0.311723	0.0612372	0.737268
TC0100012353.hg.1	OR14C36	olfactory receptor, family 14, subfamily C, member 36	127066	ENSG00000177174	3.52861	3.4814	3.23117	3.36997	3.31554	3.40235	0.271018	0.491993	-0.109295	0.305352	0.0869269	0.520548	0.14107	0.759146	0.27927	0.169045	0.218896	0.049095	0.886849	-0.124945	0.547076	0.0379894	0.849497
TC0100012355.hg.1	OR2T6	olfactory receptor, family 2, subfamily T, member 6	254879	ENSG00000198104; ENSG00000278659; ENSG00000278689	4.08492	4.00276	4.01181	4.10506	4.11212	4.21761	0.353934	0.57235	0.288575	0.0254289	-0.120628	0.457453	-0.00536	0.988138	0.47277	0.144805	0.221563	0.275425	0.362944	0.101264	0.679498	-0.0212572	0.921936
TC0100012356.hg.1	OR2T1	olfactory receptor, family 2, subfamily T, member 1	26696	ENSG00000175143; ENSG00000273508; ENSG00000275244	3.54787	3.56368	3.5155	3.58455	3.64351	3.65391	0.787882	0.880009	0.260893	0.284482	0.000684615	0.995815	-0.0183533	0.591239	0.23659	-0.369815	0.420056	0.29875	0.30321	-0.287986	0.0283171	0.310885	0.314378
TC0100012358.hg.1	OR2T2	olfactory receptor, family 2, subfamily T, member 2	401992	ENSG00000196240; ENSG00000275754; ENSG00000276821	4.93185	4.86719	5.12501	4.96864	5.51235	4.98155	0.066372	0.205759	-0.457663	0.0836219	0.00785	0.973895	0.11746	0.630555	0.48579	-0.473055	0.567472	-0.21008	0.688034	0.438019	0.0205435	0.305	0.294372	4.76825	1.9013	-0.214786	-0.231851	-0.248916
TC0100012359.hg.1	OR2T3	olfactory receptor, family 2, subfamily T, member 3	343173	ENSG00000196539; ENSG00000277113; ENSG00000278377	4.93926	5.66205	5.33137	5.34838	5.66176	5.38802	0.0322899	0.125749	-0.83307	0.0699133	-0.329596	0.276807	0.283953	0.586601	-0.17516	-0.327905	0.751546	0.339775	0.410228	0.570301	0.234215	0.606049	0.178255	1.99395	3.70986	1.06177	2.24035	-0.404768
TC0100012360.hg.1	OR2T5	olfactory receptor, family 2, subfamily T, member 5	401993	ENSG00000203661; ENSG00000275102; ENSG00000273827	5.30959	5.64057	5.19688	5.64857	5.94156	5.51496	0.0400748	0.146235	0.19115	0.3588	0.122005	0.596412	-0.489793	0.0569556	-1.09972	-0.301245	0.33567	-0.108175	0.749831	0.328604	0.317141	0.537185	0.121853	3.67935	3.54006	-0.267386	-0.267386	-0.267386
TC0100012363.hg.1	OR2G6	olfactory receptor, family 2, subfamily G, member 6	391211	ENSG00000188558	3.7991	4.14018	3.85678	3.94124	4.38788	3.74565	0.00948905	0.0516536	-0.17235	0.620588	0.0156069	0.947363	0.143187	0.683151	0.60589	-0.062685	0.893961	0.508545	0.308936	0.471267	0.0217389	-0.100158	0.724506	5.19947	-0.185695	-0.185695	-0.185695	-0.185695
TC0100012370.hg.1	LOC101928226; XX-CR54.1	uncharacterized LOC101928226; novel transcript	101928226		3.4222	3.32183	3.36769	3.48427	3.26067	3.40745	0.531549	0.714394	0.125833	0.292959	0.0736446	0.49143	0.24901	0.439962	0.13092	-0.320615	0.0220708	0.00574	0.959796	-0.0150628	0.891944	0.0666283	0.817854
TC0100012376.hg.1	ZNF672	zinc finger protein 672	79894	ENSG00000171161	7.76212	7.66619	7.54735	8.01027	7.57096	7.94726	0.511744	0.699646	-0.321277	0.368527	0.405542	0.150285	1.03855	0.0783302	0.11465	-0.024365	0.987214	-0.72078	0.539819	-0.198208	0.679682	0.583165	0.0395689	1.09574	0.318925	-0.0246452	1.47459	-0.510713
TC0100012379.hg.1	PGBD2	piggyBac transposable element derived 2	267002	ENSG00000185220	6.04929	5.81359	5.91327	5.84596	6.20505	6.07107	0.462721	0.663063	0.123885	0.718207	0.206635	0.213884	-0.203863	0.122475	-0.89184	0.63168	0.154894	0.91978	0.498104	0.22132	0.631242	0.558371	0.115099	1.79444	2.4272	0.578476	1.51125	-0.794544
TC0100012390.hg.1	LOC729737; RP11-34P13.14	uncharacterized LOC729737; putative novel transcript	729737		8.77531	8.79485	8.32435	8.01867	8.75324	6.79309	6.00594e-07	1.5688e-05	-0.591375	0.397527	0.149865	0.694698	-0.65748	0.355713	1.97694	1.34103	0.319048	0.714895	0.627227	1.06351	0.109751	0.165436	0.727299
TC0100012394.hg.1	FAM138D	Homo sapiens family with sequence similarity 138, member D (FAM138D), long non-coding RNA.	677784	ENSG00000249054	3.69623	3.6372	3.61857	3.72224	3.60432	3.7094	0.899972	0.94399	-0.0355275	0.778563	-0.133314	0.345203	0.41669	0.311908	0.27216	-0.090645	0.555356	0.28742	0.363444	-0.268342	0.0897925	0.100817	0.599706	-0.728792	-0.728792	-0.132096	0.715212	-0.728792
TC0100012407.hg.1	LOC101928626; RP5-857K21.5	uncharacterized LOC101928626; novel transcript	101928626	ENSG00000230021	3.77426	3.60844	3.47233	3.85993	3.51546	3.9425	0.0137648	0.0681563	0.401257	0.201515	0.02232	0.882603	0.173987	0.0838117	-0.56721	-0.105095	0.626622	0.36444	0.574634	0.191481	0.674059	-0.0659736	0.855434	0.576856	-0.158755	-0.47828	-0.569868	-1.14717
TC0100012417.hg.1	LINC00115	long intergenic non-protein coding RNA 115	79854	ENSG00000225880	5.54416	5.39949	5.4129	5.37027	5.07917	5.38915	0.223936	0.440742	-0.141145	0.681037	-0.258862	0.15896	-0.0633567	0.907778	-0.07469	0.382055	0.549019	-0.414715	0.237767	0.131358	0.482649	-0.260845	0.367914	1.06205	-0.568233	-0.797333	-0.527729	-0.606205
TC0100012421.hg.1	FAM41C	family with sequence similarity 41, member C	284593	ENSG00000230368	12.6116	12.3336	12.3973	12.3425	12.8793	11.9144	0.0319626	0.124829	-0.113142	0.51524	0.114718	0.672162	-0.345773	0.32778	1.99023	-0.21583	0.672134	-0.275125	0.535874	0.794579	0.150204	0.456946	0.364826	0.231351	-0.252457	-0.217638	-0.0386533	-0.350807
TC0100012425.hg.1	LOC100130417; RP11-54O7.3; FLJ39609	uncharacterized LOC100130417; Transcript Identified by AceView, Entrez Gene ID(s) 100130417, RefSeq ID(s) NR_026874; Transcript Identified by AceView, Entrez Gene ID(s) 100130417; novel transcript	100130417	ENSG00000223764	3.42512	3.43922	3.48242	3.37847	3.37442	3.40356	0.757495	0.862168	0.05889	0.756663	0.0207662	0.773443	-0.0661233	0.700146	-0.00932	-0.17941	0.266275	0.0942	0.780573	-0.138089	0.12645	-0.0301039	0.757992	-0.185695	-0.185695	-0.185695	-0.185695	-0.185695
TC0100012429.hg.1	NOC2L	NOC2-like nucleolar associated transcriptional repressor	26155	ENSG00000188976	7.11051	6.9827	7.10278	7.05057	7.2133	7.39489	0.0024082	0.0178096	-0.040175	0.867508	-0.00252692	0.988348	0.165233	0.275333	0.05078	0.08398	0.752513	0.37544	0.388245	-0.322257	0.0848659	0.00498472	0.983874	0.196067	-0.287533	-0.182078	0.568278	1.7527
TC0100012432.hg.1	PERM1	PPARGC1 and ESRR induced regulator, muscle 1	84808	ENSG00000187642	4.01853	3.99232	4.07177	4.13455	4.02649	4.15136	0.166023	0.368629	0.258715	0.211074	0.00773846	0.952509	0.32726	0.179502	0.33708	-0.056755	0.837119	0.076155	0.790341	-0.173884	0.168071	-0.239301	0.425307	-0.834388	-0.834388	-0.834388	0.0992134	1.10071
TC0100012434.hg.1	HES4	hes family bHLH transcription factor 4	57801	ENSG00000188290	4.72035	4.612	4.69988	4.62259	4.8352	4.69035	0.656515	0.799282	0.0117475	0.955677	0.0141369	0.908924	0.155793	0.0644507	-0.1531	0.07355	0.75826	0.445545	0.442812	-0.207249	0.290176	-0.00968389	0.94455	-0.289448	-0.289448	-0.289448	-0.289448	-0.289448
TC0100012441.hg.1	RNF223	ring finger protein 223	401934	ENSG00000237330	4.85312	4.77172	4.88596	4.9305	4.90843	4.95087	0.130789	0.318509	0.00666	0.969254	-0.0546346	0.519744	0.0376033	0.920113	0.09537	-0.14947	0.61238	0.14097	0.625036	-0.158945	0.170852	0.138379	0.367513	-0.225525	-0.0578269	-0.777531	-0.463097	-0.938242
TC0100012442.hg.1	C1orf159	chromosome 1 open reading frame 159	54991	ENSG00000131591	5.01357	4.80169	4.92276	4.93486	4.67521	4.81875	0.135789	0.326074	0.061255	0.751251	0.00460615	0.973489	0.41715	0.116085	0.23139	0.431655	0.00134934	-0.136845	0.46412	-0.0127006	0.947653	0.32485	0.0413227	0.415239	0.0331221	-0.146126	0.255411	0.506044
TC0100012452.hg.1	TNFRSF18	tumor necrosis factor receptor superfamily, member 18	8784	ENSG00000186891	4.51458	4.31445	4.54847	4.51173	4.77229	4.47124	0.111852	0.288595	-0.20542	0.119439	0.0778192	0.542063	0.40627	0.0915668	-0.07727	0.13608	0.720898	0.20719	0.680832	-0.112589	0.612529	-0.266273	0.150756	-0.0200608	0.268928	-0.403548	-0.437001	0.04013
TC0100012454.hg.1	SDF4	stromal cell derived factor 4	51150	ENSG00000078808	8.61223	8.50635	8.49566	8.6791	8.3646	8.69985	0.545636	0.72419	-0.311752	0.431975	0.00206769	0.992608	-0.168773	0.688302	-0.896	0.159305	0.67415	-0.15766	0.781776	-0.380151	0.16712	-0.232843	0.457318	-0.153755	-0.331571	-0.360251	-0.590932	4.50292
TC0100012456.hg.1	FAM132A	family with sequence similarity 132, member A	388581	ENSG00000184163	4.12108	4.06942	4.1908	4.08936	4.08927	4.14474	0.645882	0.792466	-0.145978	0.274604	-0.00170154	0.980515	0.137497	0.475848	-0.45465	-0.089065	0.71078	-0.12397	0.347684	-0.116023	0.195916	0.0232417	0.725295	-0.38214	-0.38214	-0.38214	0.292813	1.66911
TC0100012458.hg.1	UBE2J2	ubiquitin-conjugating enzyme E2, J2	118424	ENSG00000160087	5.99797	6.02376	5.98676	6.16611	5.6623	6.10634	0.70391	0.82911	-0.0235125	0.937711	-0.0577315	0.78105	0.329717	0.0638867	-0.64141	0.146545	0.379258	-0.7441	0.1428	0.148329	0.648253	0.585138	0.126611	0.381304	-0.123222	-0.0243392	-0.104706	2.92442
TC0100012463.hg.1	ACAP3	ArfGAP with coiled-coil, ankyrin repeat and PH domains 3	116983	ENSG00000131584	5.10002	5.23814	5.25269	5.02027	4.95782	5.19932	0.313701	0.534932	-0.0537875	0.771686	-0.0511846	0.747661	0.42351	0.243599	-0.04064	0.156525	0.630012	-0.32625	0.105084	-0.0845306	0.65821	0.0957247	0.643804	0.168052	1.57859	0.357728	0.947298	3.65893
TC0100012471.hg.1	AURKAIP1	aurora kinase A interacting protein 1	54998	ENSG00000175756	5.57607	5.39078	5.07314	5.60274	5.13918	5.68888	0.00331661	0.0229647	0.25223	0.340491	0.185271	0.458022	-0.0292367	0.94743	-0.06384	-0.312925	0.3289	-0.212075	0.77023	0.0442278	0.914473	0.111556	0.752391	-0.658243	-0.563182	-0.340829	-0.185888	1.20011
TC0100012473.hg.1	CCNL2	cyclin L2	81669	ENSG00000221978	11.8327	11.508	11.4378	10.9524	11.8216	10.9096	0.000597099	0.00577159	-0.30053	0.578931	0.144513	0.540342	0.20341	0.622942	0.72554	0.417975	0.672783	0.602785	0.390539	0.792388	0.0199413	0.341854	0.442797	0.262114	1.54049	-0.478438	0.316181	-0.402039
TC0100012475.hg.1	MRPL20	mitochondrial ribosomal protein L20	55052	ENSG00000242485	10.8119	10.6964	10.8517	10.6922	10.8673	11.0798	0.0143808	0.0703111	-0.262802	0.355661	-0.0695446	0.759222	-0.100487	0.868895	-0.72064	0.13478	0.835712	-0.364255	0.317734	0.0283947	0.926518	-0.105484	0.703894	-0.929912	-0.830085	0.510286	0.162213	1.55807
TC0100012477.hg.1	ANKRD65	ankyrin repeat domain 65	441869	ENSG00000235098	3.22051	3.23326	3.19974	3.23712	3.41678	3.25465	0.311011	0.532218	0.257665	0.0138037	0.00631231	0.91632	0.0284833	0.881653	-0.03013	0.132795	0.0918047	0.254555	0.0769997	-0.0917711	0.322589	-0.0292011	0.740539	-0.296389	-0.243841	-0.224538	-0.28352	-0.369312
TC0100012480.hg.1	LOC102724312; RP4-758J18.10; koyreybu	uncharacterized LOC102724312; Transcript Identified by AceView; novel transcript	102724312		3.54463	3.4853	3.47202	3.49047	3.46352	3.51656	0.874082	0.929344	-0.12344	0.354056	0.0769938	0.25707	0.00757333	0.960808	-0.07945	-0.10348	0.583463	0.20816	0.0210339	-0.122213	0.255408	-0.149605	0.060948
TC0100012485.hg.1	TMEM240	transmembrane protein 240	339453	ENSG00000205090	3.15301	3.22149	3.1613	3.22332	3.38133	3.27743	0.268412	0.489351	0.22937	0.359272	0.00191385	0.987045	-0.00335333	0.992666	0.0397	-0.283575	0.0954574	0.266625	0.575227	-0.345889	0.0500341	-0.011365	0.860377	-0.185695	-0.185695	-0.185695	-0.185695	-0.185695
TC0100012487.hg.1	SSU72	SSU72 homolog, RNA polymerase II CTD phosphatase	29101	ENSG00000160075	9.567	9.77098	9.52469	9.53047	9.30523	9.83075	0.0472886	0.163702	-0.062115	0.574215	-0.0303738	0.880915	0.19977	0.749764	-0.62577	-0.04722	0.79739	-0.29771	0.461833	0.180409	0.386763	0.181346	0.449177	-0.302902	0.0544662	0.175345	-0.161869	1.80591
TC0100012490.hg.1	C1orf233	chromosome 1 open reading frame 233	643988	ENSG00000228594	4.08589	4.22107	3.98131	3.99107	4.10738	3.99211	0.00341276	0.023474	-0.079365	0.4208	0.0333169	0.441455	0.220703	0.177136	-0.18145	0.28549	0.192692	-0.00468	0.977507	-0.0150586	0.844134	-0.261975	0.0258166	-0.617336	-0.940787	-0.0320441	-0.940787	-0.940787
TC0100012496.hg.1	NADK	NAD kinase	65220	ENSG00000008130	10.1573	9.88723	9.26344	9.82886	9.54092	9.93294	0.119836	0.301555	-0.03072	0.929448	0.315013	0.339456	-0.221497	0.476272	0.85481	0.22709	0.366796	0.39712	0.64355	0.354757	0.200102	-0.113948	0.818959	-0.213566	-0.208066	-0.189824	-0.2852	-0.136977
TC0100012497.hg.1	GNB1	guanine nucleotide binding protein (G protein), beta polypeptide 1	2782	ENSG00000078369	14.9613	14.6075	14.6183	14.7245	14.5642	14.8699	0.0209936	0.0926038	0.202625	0.308051	0.138655	0.51632	0.270707	0.186908	-0.03743	-0.07147	0.803314	-0.18878	0.405806	-0.279625	0.241424	0.235944	0.384315	-0.342636	-0.265119	-0.104872	-0.769449	-0.53254
TC0100012502.hg.1	TMEM52	transmembrane protein 52	339456	ENSG00000178821	6.82132	6.82195	6.89709	7.08199	6.92608	6.69364	0.000107184	0.00136814	0.224438	0.479576	-0.22158	0.0500297	0.445243	0.0473182	0.36394	0.54982	0.311416	-0.017285	0.975687	-0.132939	0.379544	0.31728	0.158963	-0.185695	-0.185695	-0.185695	-0.185695	5.19947
TC0100012503.hg.1	CFAP74	cilia and flagella associated protein 74	85452	ENSG00000142609	3.13475	3.1956	2.89237	3.05132	3.25682	3.09358	0.0285291	0.115201	0.179435	0.0996523	-0.0305669	0.673222	0.534423	0.0312821	-0.3199	-0.04342	0.653362	0.12349	0.60321	0.196041	0.118056	0.291406	0.110495	0.0374144	-0.0121864	0.197731	0.138387	-0.201732
TC0100012523.hg.1	MORN1	MORN repeat containing 1	79906	ENSG00000116151	7.16651	7.10503	6.70501	6.58475	6.72892	7.01648	3.39807e-05	0.000515896	0.10264	0.796142	0.0785162	0.676268	0.03125	0.704315	0.07541	0.165145	0.744419	-0.156865	0.804054	0.4539	0.0163387	0.109662	0.714321	0.861842	1.86293	1.10545	1.58071	-0.899981
TC0100012527.hg.1	LOC100129534; RP4-740C4.6	small nuclear ribonucleoprotein polypeptide N pseudogene	100129534	ENSG00000269896	4.1494	4.27897	4.23308	3.9863	4.10738	4.06262	0.0542239	0.179427	-0.220715	0.356396	-0.0599946	0.479393	-0.358297	0.144422	0.64359	-0.120115	0.791128	-0.105395	0.678001	0.103341	0.49541	0.0519944	0.558299	1.81444	-0.256113	0.799201	1.15765	-0.821618
TC0100012529.hg.1	PEX10	peroxisomal biogenesis factor 10	5192	ENSG00000157911	4.09114	4.11955	4.04467	4.11033	4.29998	4.14575	0.591525	0.755938	0.0538	0.830466	-0.119445	0.2962	-0.44744	0.29009	0.01488	0.357295	0.144067	-0.163465	0.718385	-0.0492658	0.657562	0.236132	0.0673049	0.2459	0.462308	0.413245	-0.203888	1.36295
TC0100012534.hg.1	PANK4	pantothenate kinase 4	55229	ENSG00000157881; ENSG00000273494	6.59197	6.56645	6.51666	6.47795	6.61227	6.53032	0.882991	0.934118	-0.23882	0.227795	0.148438	0.417686	-0.0266067	0.904379	-0.25952	-0.32466	0.344321	-0.25409	0.706308	0.556676	0.00568928	-0.0889089	0.717397	-0.949092	-0.9448	-0.739302	-0.74858	0.544228
TC0100012535.hg.1	HES5	hes family bHLH transcription factor 5	388585	ENSG00000197921; ENSG00000273529	3.45167	3.35616	3.54301	3.38147	3.43533	3.39128	0.0155047	0.0742625	-0.26436	0.0421024	0.01672	0.71238	0.05059	0.77993	-0.19505	0.353555	0.299828	0.146525	0.558771	-0.0457419	0.545373	0.14079	0.142295
TC0100012539.hg.1	LOC115110; RP3-395M20.8	uncharacterized LOC115110; novel transcript	115110		7.66627	7.41978	7.58806	7.47079	7.71319	7.17668	2.79411e-05	0.000436681	-0.123105	0.381483	-0.0433431	0.719229	0.210927	0.452853	0.42969	0.17342	0.383412	-0.16748	0.668471	0.115193	0.613662	0.0991461	0.664141
TC0100012544.hg.1	MMEL1	membrane metallo-endopeptidase-like 1	79258	ENSG00000142606; ENSG00000277131	3.46944	3.28178	3.42225	3.46017	3.46475	3.40794	0.434832	0.640698	0.287275	0.149607	-0.159792	0.123411	0.0487033	0.843961	0.17301	-0.138715	0.628222	0.270125	0.172906	-0.16487	0.343229	0.0752672	0.469625	-0.546478	-0.740659	-0.740659	-0.713076	-0.740659
TC0100012588.hg.1	MEGF6	multiple EGF-like-domains 6	1953	ENSG00000162591	3.11058	3.14162	3.18227	3.11283	3.47991	3.06621	0.0148492	0.0720279	-0.0613975	0.64136	0.178271	0.0894112	-0.110907	0.743196	0.39876	-0.26637	0.168844	0.052905	0.728634	0.189586	0.0961203	-0.0871058	0.562821	0.949918	-0.243017	-0.836165	-0.417981	-0.93963
TC0100012593.hg.1	WRAP73	WD repeat containing, antisense to TP73	49856	ENSG00000116213	5.85151	5.81143	5.59537	5.54937	5.57538	5.73012	0.321163	0.5424	-0.465065	0.0552376	0.211958	0.339098	-0.160593	0.837006	-0.39295	-0.205235	0.597237	-0.548625	0.411076	0.490968	0.0769945	-0.334237	0.374124	-1.35606	0.487647	0.449016	-0.099962	-0.442347
TC0100012598.hg.1	TP73-AS1	TP73 antisense RNA 1	57212	ENSG00000227372	5.78104	5.96173	5.68063	5.74679	5.5694	5.64734	0.120093	0.301946	-0.302648	0.0228648	0.0919408	0.504436	0.2853	0.495894	0.09185	0.248415	0.415714	0.09692	0.748202	-0.0265961	0.893418	0.402916	0.108492	1.28539	0.368747	0.100127	1.59015	0.0864915
TC0100012601.hg.1	LRRC47	leucine rich repeat containing 47	57470	ENSG00000130764	8.60252	8.46338	8.31451	8.46057	8.56001	8.332	0.382322	0.596932	0.05198	0.811942	0.0653185	0.703309	0.4079	0.275448	-0.42447	0.221055	0.537431	0.340565	0.424517	0.127582	0.495322	0.549261	0.0375075	0.609647	-0.423948	0.0912483	-0.66861	2.70591
TC0100012602.hg.1	CEP104	centrosomal protein 104kDa	9731	ENSG00000116198	11.8304	11.4462	11.8346	11.4987	11.9332	11.3531	0.000202265	0.00234739	-0.495765	0.0673219	0.211514	0.0508357	-0.11673	0.587266	0.80192	0.127705	0.713792	0.147075	0.848766	0.289319	0.22494	0.239285	0.293126	1.42631	-0.104101	0.336204	2.60744	1.40482
TC0100012604.hg.1	C1orf174	chromosome 1 open reading frame 174	339448	ENSG00000198912	6.24702	6.05905	6.09779	5.9152	6.10791	6.12058	0.0512297	0.17273	-0.155175	0.520804	0.116065	0.499241	0.15448	0.403719	-0.14295	-0.3568	0.438087	0.25604	0.15689	0.138601	0.567669	-0.0588403	0.784238	-0.505599	-0.515118	-0.535384	-0.363431	-0.763324
TC0100012663.hg.1	MIR4689	microRNA 4689	100616421	ENSG00000264101	5.07929	5.13557	5.44831	5.10906	5.51966	5.11105	0.0279393	0.113522	-0.171045	0.0607851	0.00252615	0.988394	-0.229667	0.159143	0.02186	0.015345	0.972002	0.104165	0.726939	0.311082	0.229013	-0.0162167	0.947197
TC0100012664.hg.1	NPHP4	nephronophthisis 4	261734	ENSG00000131697	3.7883	3.84945	3.80786	3.73643	3.90029	3.8168	0.611335	0.769258	0.0175075	0.873507	0.0633662	0.572529	-0.04458	0.0558926	-0.45291	0.18701	0.525445	0.174725	0.422068	-0.105212	0.60633	-0.108124	0.268381	-0.861214	-0.911164	-0.691851	-0.744143	1.14929
TC0100012670.hg.1	RPL22	ribosomal protein L22	6146	ENSG00000116251	19.2369	19.1826	19.3516	19.2507	19.3	19.4984	6.2087e-08	2.14079e-06	0.064685	0.216591	-0.104005	0.296476	0.22607	0.271662	-0.34274	-0.02162	0.858694	-0.0431	0.377919	-0.0679447	0.374628	0.0779917	0.460486	0.169337	0.077516	0.116087	0.0724877	-0.520353
TC0100012671.hg.1	LOC102724450; RP1-120G22.11; lorbey	uncharacterized LOC102724450; Transcript Identified by AceView; putative novel transcript	102724450	ENSG00000226944	3.64505	3.62719	3.52055	3.58265	3.64309	3.64205	0.733533	0.848	0.0956775	0.455381	-0.00737769	0.938424	0.102077	0.414813	-0.43962	-0.28169	0.434184	0.047745	0.900438	-0.192836	0.137066	-0.119263	0.387817	-0.185695	-0.185695	-0.185695	-0.185695	-0.185695
TC0100012673.hg.1	ICMT	isoprenylcysteine carboxyl methyltransferase	23463	ENSG00000116237	6.9187	6.94812	6.66358	6.96705	6.29871	6.91755	0.0353254	0.133756	-0.389735	0.306246	0.286771	0.107461	-0.374723	0.520446	0.19684	0.45909	0.473709	-0.37552	0.107864	-0.2387	0.391742	0.147439	0.639317	-0.987466	-0.590083	-0.977619	-0.051202	1.63639
TC0100012674.hg.1	GPR153	G protein-coupled receptor 153	387509	ENSG00000158292	4.222	3.98648	4.25058	4.26808	4.07227	4.32312	0.0135018	0.0672491	-0.15822	0.410084	0.0631515	0.693444	-0.127617	0.453041	-0.44886	0.23911	0.00646254	-0.30696	0.205375	-0.12081	0.477021	0.133428	0.689618	-0.492366	-0.492366	-0.492366	-0.492366	-0.492366
TC0100012675.hg.1	ACOT7	acyl-CoA thioesterase 7	11332	ENSG00000097021	4.56606	4.46838	4.49498	4.61105	4.61436	4.60101	0.829749	0.904417	-0.345415	0.0981194	0.321979	0.0370841	0.0739167	0.611425	-0.20956	-0.02312	0.955359	0.30023	0.437389	-0.0282428	0.813932	-0.264506	0.393039	-0.869376	-0.934701	-0.754617	-0.372139	1.34283
TC0100012684.hg.1	MIR4252	microRNA 4252	100422975	ENSG00000265392	5.83829	5.79293	5.85805	5.9617	5.99228	5.81561	0.374405	0.589974	0.16922	0.397495	-0.233474	0.115841	-0.0860867	0.787257	0.09283	0.48035	0.250768	-0.08423	0.416279	-0.0563383	0.786937	0.0933117	0.708355
TC0100012687.hg.1	NOL9	nucleolar protein 9	79707	ENSG00000162408	9.53307	9.64932	9.3521	9.33838	9.84225	8.96964	8.35779e-05	0.00110776	-0.114365	0.478331	-0.177146	0.197779	-0.197087	0.536965	0.37185	0.187115	0.58677	0.289685	0.297144	0.308288	0.147753	0.491987	0.0421451	-0.110722	0.415923	-0.150698	1.5369	-0.237725
TC0100012690.hg.1	KLHL21	kelch-like family member 21	9903	ENSG00000162413	5.48689	5.11806	5.01193	4.99359	5.03757	5.21228	0.000719675	0.00670896	-0.206317	0.389567	0.0887877	0.527536	0.15542	0.732638	0.47818	0.09766	0.71223	-0.346845	0.311057	0.00184833	0.989897	0.161846	0.700788	-0.813558	-0.78959	-0.906697	-0.730891	-0.199227
TC0100012693.hg.1	DNAJC11	DnaJ (Hsp40) homolog, subfamily C, member 11	55735	ENSG00000007923	7.40094	7.60535	7.62928	7.37874	7.75348	7.38119	0.161604	0.362691	-0.133815	0.558087	0.0860269	0.547264	0.190103	0.603686	-0.35706	0.217565	0.500037	-0.426365	0.400411	0.166244	0.339109	0.113444	0.640315	-0.240707	0.426253	0.815406	0.615406	0.859678
TC0100012732.hg.1	UTS2	urotensin 2	10911	ENSG00000049247	3.80577	3.43981	3.85184	3.75984	3.83776	3.64857	0.710691	0.833591	-0.106652	0.495039	0.0977585	0.504931	0.32022	0.662658	-0.39074	-0.19642	0.639422	0.208565	0.383718	0.151798	0.711657	0.519361	0.42954	-0.984021	-0.851515	-0.555228	-1.02499	-1.09807
TC0100012734.hg.1	TNFRSF9	tumor necrosis factor receptor superfamily, member 9	3604	ENSG00000049249	4.568	4.50353	4.38832	4.45184	4.29664	4.23439	0.139248	0.331241	-0.254682	0.296026	0.13221	0.495946	0.202287	0.792816	0.45551	0.131285	0.741675	-0.11699	0.610905	-0.224501	0.550976	-0.480543	0.0326832	-0.31375	-0.411341	-0.447147	-0.531398	-0.518761
TC0100012760.hg.1	RERE	arginine-glutamic acid dipeptide (RE) repeats	473	ENSG00000142599	9.11796	8.99593	8.74033	9.18231	9.23859	8.68169	0.00670655	0.0396435	0.28128	0.278255	0.0441462	0.725664	0.464413	0.465964	1.06156	0.2849	0.690162	0.15187	0.834068	0.376434	0.254801	0.233645	0.326708	0.506167	-0.202707	0.206056	-0.122367	-0.602211
TC0100012778.hg.1	ENO1	enolase 1, (alpha)	2023	ENSG00000074800	15.4798	15.3637	15.1403	15.3484	14.6487	15.5738	0.00461781	0.0296953	-0.169483	0.131327	0.271823	0.319795	0.132633	0.805702	-0.22241	-0.1095	0.814592	-0.366525	0.528569	-0.240155	0.513917	-0.0101681	0.979175	-0.945125	-0.652646	-0.453206	-0.632181	0.809039
TC0100012779.hg.1	MIR6728	microRNA 6728	102465436	ENSG00000274258	3.94817	4.04913	3.99827	3.97533	4.08243	3.83774	0.0466012	0.162139	0.091995	0.820305	0.0335846	0.746531	0.0571167	0.717958	-0.08458	-0.31988	0.63548	0.16572	0.671232	-0.00841972	0.929942	0.0247344	0.866774	0.653049	-0.411684	-0.411684	-0.411684	-0.411684
TC0100012786.hg.1	SLC2A7	solute carrier family 2 (facilitated glucose transporter), member 7	155184	ENSG00000197241	3.36783	3.33283	3.219	3.40681	3.26446	3.50809	0.0801567	0.232969	0.102855	0.456646	-0.140998	0.251477	0.212213	0.504013	-0.00404	0.15896	0.509567	0.39017	0.113563	-0.0118536	0.954242	-0.102813	0.324522	-0.185695	-0.185695	-0.185695	-0.185695	-0.185695
TC0100012787.hg.1	SLC2A5	solute carrier family 2 (facilitated glucose/fructose transporter), member 5	6518	ENSG00000142583	8.52655	9.04269	8.40731	9.08565	8.89755	7.68845	8.41388e-07	2.09742e-05	0.469295	0.175509	-0.137933	0.616615	-0.51664	0.623455	-1.13205	-0.61711	0.244254	-0.43984	0.64691	0.593977	0.214271	1.28782	0.00315878	0.482033	-0.0525053	-0.0770104	-0.0815831	2.99398
TC0100012788.hg.1	GPR157	G protein-coupled receptor 157	80045	ENSG00000180758	5.51691	5.40351	5.2918	5.29081	5.62927	5.6328	0.0417348	0.150319	-0.0576275	0.858148	0.106338	0.396674	-0.498603	0.127304	-0.78077	-0.0609	0.923932	0.664725	0.17986	0.357318	0.0944239	0.607741	0.0540859	0.792777	0.539502	-0.0783382	0.63416	-0.464648
TC0100012791.hg.1	MIR34A	microRNA 34a	407040	ENSG00000284357	4.54016	4.54272	4.49675	4.53948	4.43419	4.71833	0.00988682	0.053289	-0.061595	0.814777	0.0133138	0.87545	-0.08496	0.328326	-0.18712	0.016835	0.973187	0.287605	0.182649	-0.122625	0.371763	-0.00537778	0.969328
TC0100012811.hg.1	PIK3CD-AS1	PIK3CD antisense RNA 1	644997	ENSG00000179840	3.91682	3.83684	3.84164	3.75176	3.82308	3.91711	0.547372	0.725444	-0.253858	0.0898488	0.138625	0.419729	-0.134157	0.138367	-0.42835	0.13057	0.830534	-0.048715	0.921795	0.137033	0.471504	0.170754	0.59693	-0.0936954	-0.113559	-0.119832	-0.303311	-0.846954
TC0100012813.hg.1	PIK3CD-AS2	PIK3CD antisense RNA 2	101929074	ENSG00000231789	3.67413	3.63982	3.61959	3.70067	3.67782	3.60913	0.523513	0.708102	0.0382575	0.595396	0.0306831	0.697146	-0.10072	0.653385	0.35401	0.08221	0.626429	0.075335	0.769118	-0.0466614	0.580572	0.0113358	0.944265	0.284603	1.13986	0.26579	0.875997	1.49006
TC0100012816.hg.1	CLSTN1	calsyntenin 1	22883	ENSG00000171603	8.84623	9.01747	8.85441	8.86117	9.22211	8.86797	0.604941	0.764718	-0.098705	0.77439	0.287891	0.201026	0.81214	0.112444	0.24915	-0.05373	0.848995	0.35051	0.593606	0.328679	0.265069	0.187751	0.513999	-0.111873	-0.794085	-0.0889224	-0.924568	-1.23625
TC0100012818.hg.1	CTNNBIP1	catenin, beta interacting protein 1	56998	ENSG00000178585	5.0136	5.01374	5.12654	5.05786	5.03413	5.14183	0.621435	0.775944	0.27805	0.0679094	0.0339015	0.808632	0.231137	0.156608	0.03946	0.44641	0.213716	0.41086	0.0288209	0.0386719	0.855113	-0.224739	0.168776	-0.487262	-0.989506	-0.647759	-0.00992368	0.240045
TC0100012828.hg.1	LZIC	leucine zipper and CTNNBIP1 domain containing	84328	ENSG00000162441	8.4822	8.39854	8.65162	8.58826	8.01245	8.85101	3.48538e-05	0.000526648	-0.267942	0.156709	0.0162708	0.922896	0.27876	0.150478	-0.56055	0.33084	0.527707	-0.067865	0.7383	-0.305799	0.288457	0.00680667	0.976327	0.01988	-1.13926	-0.214141	-0.526474	-0.879029
TC0100012846.hg.1	DFFA	DNA fragmentation factor, 45kDa, alpha polypeptide	1676	ENSG00000160049	8.77347	8.72879	8.63548	8.54751	8.36139	8.62077	0.350975	0.56973	-0.34061	0.115579	0.0118854	0.948642	-0.288067	0.405514	-0.43282	0.44255	0.419121	0.04325	0.938226	0.15032	0.388552	0.276394	0.219419	-0.309605	0.163349	0.318857	0.0274656	1.01295
TC0100012849.hg.1	CASZ1	castor zinc finger 1	54897	ENSG00000130940	7.59743	7.78546	7.18071	7.50002	7.93903	7.64872	0.0204129	0.0907718	0.388945	0.120551	-0.0360877	0.804066	0.551663	0.000873469	0.07884	0.326305	0.698124	0.152785	0.802174	0.548648	0.00287288	0.405439	0.113598	0.747344	-0.268216	1.64614	0.112619	-1.77526
TC0100012868.hg.1	MASP2	mannan-binding lectin serine peptidase 2	10747	ENSG00000009724	3.84292	3.79405	3.77362	3.86702	3.82336	3.93421	0.262659	0.483727	-0.05249	0.67016	-0.0963031	0.158286	-0.0119333	0.940053	0.08025	0.03398	0.680761	-0.02495	0.951069	-0.0928181	0.240009	0.141724	0.0463984	0.528409	1.28715	0.458465	0.654613	-1.43763
TC0100012869.hg.1	SRM	spermidine synthase	6723	ENSG00000116649	8.99713	9.53652	8.97319	9.2884	9.2924	8.37076	0.000259289	0.00288087	-0.813435	0.184918	0.274878	0.461167	-0.577023	0.675161	-0.13068	0.51398	0.669606	-0.72255	0.392206	-0.479781	0.348185	-0.326429	0.652803	-0.180703	-0.129548	-0.0362188	-0.231362	5.16998
TC0100012870.hg.1	EXOSC10	exosome component 10	5394	ENSG00000171824	8.22076	8.38856	8.24713	8.29902	8.51372	8.50283	0.165718	0.368199	-0.168942	0.200143	-0.216394	0.315556	-0.163943	0.250098	-0.06182	0.576315	0.199062	0.39705	0.0674747	0.0233611	0.919324	0.194653	0.433358	0.664148	0.454499	0.259904	0.517108	-1.73774
TC0100012872.hg.1	MTOR	mechanistic target of rapamycin (serine/threonine kinase)	2475	ENSG00000198793	7.94511	7.99755	8.03005	8.02753	8.4707	7.79996	0.133747	0.323034	0.33173	0.00521216	0.0538638	0.673116	0.688497	0.17991	-0.00685	0.261055	0.14721	0.363915	0.125378	0.445088	0.0906044	0.139109	0.519956	0.880654	-0.508067	0.562777	0.980566	1.33361
TC0100012884.hg.1	FBXO2	F-box protein 2	26232	ENSG00000116661	4.16149	4.19533	4.14806	4.29913	4.35092	4.1014	0.0444446	0.156805	0.268543	0.0390006	0.217538	0.0380538	-0.0494233	0.855015	0.42814	0.178015	0.609165	-0.05817	0.814858	-0.0370261	0.765819	0.368324	0.0718254	0.39739	1.52629	0.803416	0.644041	1.81848
TC0100012889.hg.1	MAD2L2	MAD2 mitotic arrest deficient-like 2 (yeast)	10459	ENSG00000116670	7.12851	7.03474	6.41603	6.96632	6.23158	7.10476	0.000777592	0.00715309	0.0347475	0.897484	0.237198	0.348436	0.09821	0.812548	0.17751	-0.75973	0.162915	-0.377385	0.579303	0.0133556	0.95822	0.0207389	0.949575	-0.443197	-0.1418	-0.0121738	-0.0695637	-0.140443
TC0100012894.hg.1	LOC102724659; RP11-56N19.5	uncharacterized LOC102724659; novel transcript	102724659	ENSG00000177553	3.78346	3.83639	3.78714	3.82478	3.84118	3.85068	0.894998	0.941063	-0.0393975	0.759106	-0.0157423	0.868935	-0.00905333	0.97343	-0.75282	0.21009	0.565995	0.345425	0.423599	0.0396628	0.555947	-0.0259983	0.865575	-0.126026	-0.541439	0.27171	1.00531	-0.554697
TC0100012895.hg.1	MTHFR	methylenetetrahydrofolate reductase (NAD(P)H)	4524	ENSG00000177000	7.91194	7.65049	7.42465	7.781	7.76311	7.76138	0.155786	0.354631	0.154592	0.492932	-0.0867285	0.563265	0.10278	0.583248	-0.52126	-0.672675	0.457373	-0.09172	0.829906	0.34049	0.249781	0.387468	0.140089	1.59668	1.08494	0.342557	0.600544	-1.02002
TC0100012897.hg.1	NPPA	natriuretic peptide A	4878	ENSG00000175206	3.88757	3.85443	3.91298	4.02778	4.10349	3.88839	0.18317	0.391243	-0.0582725	0.786259	-0.305681	0.0161784	0.02438	0.811093	-0.41205	-0.15828	0.302356	0.324785	0.480234	-0.0730036	0.548772	-0.0248808	0.887947	0.928409	1.65777	1.24805	1.47906	-0.762778
TC0100012898.hg.1	NPPB	natriuretic peptide B	4879	ENSG00000120937	3.74909	3.65048	3.86711	3.85126	3.85735	3.84132	0.0553315	0.181853	0.000705	0.994328	-0.0646223	0.556992	-0.1658	0.341534	-0.18581	0.223515	0.433783	0.196605	0.238688	-0.2958	0.12212	0.0817272	0.517803	-0.185695	-0.185695	-0.185695	-0.185695	-0.185695
TC0100012901.hg.1	KIAA2013	KIAA2013	90231	ENSG00000116685	5.20985	4.9822	4.73788	5.14489	4.61365	4.98873	0.0385573	0.142337	-0.151957	0.686236	-0.0423815	0.848438	0.401833	0.256213	-0.45511	0.298495	0.291234	-0.20799	0.7842	-0.491327	0.0506563	0.210422	0.418826	-0.658452	-0.271628	0.416131	-0.0741461	2.15256
TC0100012938.hg.1	HNRNPCL2	heterogeneous nuclear ribonucleoprotein C-like 2	440563	ENSG00000275774; ENSG00000274109; ENSG00000282530; ENSG00000283370	3.66276	3.87998	3.92034	3.7851	4.06129	3.89714	0.0182622	0.0836429	-0.0537725	0.695181	-0.0972254	0.497837	0.129	0.0168166	0.45544	0.109145	0.398883	0.34201	0.478882	-0.146265	0.400299	0.131333	0.611583
TC0100012941.hg.1	PRAMEF13	PRAME family member 13	400736	ENSG00000279169; ENSG00000282741	4.03944	4.13732	3.71406	3.97723	3.79944	4.17133	0.0015564	0.0125785	0.192233	0.037012	-0.176382	0.270505	0.1853	0.517652	0.24039	0.016055	0.861481	0.11017	0.543805	-0.313951	0.0250136	0.202166	0.358325	0.0303481	-0.221108	-0.221108	-0.221108	-0.221108
TC0100012946.hg.1	PRAMEF8	PRAME family member 8	391002	ENSG00000182330; ENSG00000278021; ENSG00000282583; ENSG00000283387	3.1143	3.15219	3.16067	3.1718	3.10646	3.16431	0.920338	0.954904	0.0290375	0.715392	-0.105957	0.383802	0.236083	0.126298	0.80379	0.18794	0.556791	0.273415	0.0917795	-0.130198	0.392832	-0.120955	0.342108
TC0100012950.hg.1	LRRC38	leucine rich repeat containing 38	126755	ENSG00000162494	3.65084	3.53166	3.5966	3.53812	3.55963	3.54271	0.680759	0.814876	-0.121048	0.462923	0.0161962	0.858938	-0.209643	0.160673	0.22566	0.032705	0.951099	0.29041	0.222455	-0.0572619	0.75858	-0.0281942	0.841867	-0.251081	-0.251081	-0.0141259	-0.142644	-0.251081
TC0100012990.hg.1	TMEM51-AS1	TMEM51 antisense RNA 1	200197	ENSG00000175147	3.54284	3.67042	3.42148	3.58826	3.51807	3.67224	0.101885	0.272114	0.132628	0.262099	-0.0399377	0.722231	-0.42164	0.231269	0.42454	-0.11628	0.713901	-0.267855	0.336005	-0.241583	0.261144	0.16943	0.191797	0.947649	2.89829	-0.200513	0.0217116	-0.817805
TC0100012991.hg.1	C1orf195	chromosome 1 open reading frame 195	727684		3.66489	3.53294	3.59248	3.61206	3.47196	3.68575	0.338182	0.558432	-0.0574825	0.580164	-0.0395846	0.776193	-0.0805333	0.085529	0.00339	-0.03158	0.814373	0.123125	0.681408	-0.109741	0.557939	0.0969622	0.404607
TC0100013000.hg.1	CASP9	caspase 9	842	ENSG00000132906	5.33137	5.52325	5.65893	5.56954	5.60227	5.67383	0.125805	0.31078	-0.321792	0.233619	-0.116782	0.538123	0.449063	0.304778	-0.33042	-0.043945	0.772855	-0.28607	0.68376	0.143754	0.620163	0.52828	0.0834939	-0.0277854	0.349181	0.408722	0.29349	0.933877
TC0100013003.hg.1	AGMAT	agmatinase	79814	ENSG00000116771	6.01238	6.18042	6.02944	6.04706	6.13548	6.08508	0.735725	0.849181	-0.403995	0.0971781	-0.184582	0.305114	-0.08648	0.859113	0.67794	0.80664	0.228259	0.7485	0.2016	0.320598	0.161976	0.0481394	0.878691	-0.307142	0.471541	1.13751	0.87296	0.802798
TC0100013013.hg.1	UQCRHL	ubiquinol-cytochrome c reductase hinge protein like	440567	ENSG00000233954	5.75071	5.59726	5.88026	5.96475	5.57808	6.10347	0.00425299	0.0278372	-0.121362	0.620301	-0.127285	0.56952	0.08009	0.743205	-0.77146	0.24466	0.356207	0.072965	0.88351	-0.434127	0.186066	-0.0696208	0.767652	-0.961419	-0.515702	-0.14669	-0.739597	-0.563383
TC0100013014.hg.1	FLJ37453; RP11-169K16.9	uncharacterized LOC729614; uncharacterized LOC729614 [Source:EntrezGene;Acc:729614]; novel transcript	729614	ENSG00000179743	3.88789	3.7383	3.52965	3.66133	3.61493	3.70318	0.0253332	0.105905	0.26581	0.0407299	0.0676362	0.277087	-0.210437	0.589766	0.25672	0.05423	0.722888	0.24059	0.414693	0.148846	0.194648	0.306841	0.0448335	0.0731967	-0.275051	0.0205014	0.0159192	-0.806586
TC0100013018.hg.1	ZBTB17	zinc finger and BTB domain containing 17	7709	ENSG00000116809	5.41392	5.21299	5.29788	5.33836	5.39477	5.33872	0.449415	0.652409	-0.141918	0.69347	0.0358046	0.68651	-0.0941467	0.177296	-0.21029	0.37036	0.574549	-0.522775	0.154771	0.111768	0.490327	0.176291	0.169213	0.0204335	1.32289	0.829669	1.52467	-0.265899
TC0100013021.hg.1	HSPB7	heat shock 27kDa protein family, member 7 (cardiovascular)	27129	ENSG00000173641	3.5424	3.51564	3.48912	3.50452	3.38213	3.69776	0.00379067	0.0254694	-0.0900675	0.23933	0.0101615	0.895508	-0.323477	0.0897644	0.19933	-0.06053	0.503397	0.001505	0.993992	-0.125056	0.299373	-0.195084	0.0208876
TC0100013024.hg.1	FAM131C	family with sequence similarity 131, member C	348487	ENSG00000185519	3.25845	3.19774	3.19443	3.28358	3.32465	3.33658	0.556058	0.731458	0.0342425	0.765026	-0.160069	0.0695003	0.115077	0.565117	0.52544	-0.096325	0.712715	0.1069	0.199919	-0.179046	0.238803	0.00286278	0.974999
TC0100013028.hg.1	EPHA2	EPH receptor A2	1969	ENSG00000142627	3.34372	3.03419	3.0735	3.08019	3.01918	3.15717	0.00616204	0.0370689	-0.137417	0.133466	-0.119227	0.0861842	0.0736767	0.424138	-0.04834	0.10957	0.155083	0.011705	0.947139	0.0156856	0.857255	-0.136347	0.114053	-0.187219	-0.187219	-0.187219	-0.187219	-0.187219
TC0100013034.hg.1	ARHGEF19	Rho guanine nucleotide exchange factor 19	128272	ENSG00000142632	4.59288	4.61596	4.6392	4.61092	4.68923	4.63424	0.948147	0.97081	0.148968	0.01951	-0.140278	0.13575	0.140223	0.319471	0.37475	0.04442	0.479022	0.060905	0.584235	0.240342	0.280023	0.198121	0.170259	-0.530991	-0.27465	0.0469512	-0.813698	0.782562
TC0100013038.hg.1	FBXO42	F-box protein 42	54455	ENSG00000037637	7.33044	7.45955	7.32585	7.60701	7.25421	7.47699	0.0292603	0.117189	0.154803	0.39486	-0.0684231	0.690726	0.260383	0.283982	0.25118	0.28879	0.359597	0.057885	0.86093	-0.117923	0.545173	0.225816	0.303007	-1.07856	-0.162158	-0.769499	-0.367001	-0.514344
TC0100013042.hg.1	SPATA21	spermatogenesis associated 21	374955	ENSG00000187144	3.13593	3.13741	3.20357	3.21419	3.22723	3.18693	0.649553	0.794844	-0.09928	0.0447088	0.0461692	0.650202	0.04559	0.66762	-0.54783	-0.16868	0.351903	-0.18545	0.451523	-0.0463303	0.654327	0.0620619	0.617294	1.58444	0.810202	0.0948325	1.03032	-1.06972
TC0100013045.hg.1	CROCCP3	ciliary rootlet coiled-coil, rootletin pseudogene 3	114819	ENSG00000080947	4.50683	4.57082	4.63446	4.55702	4.60119	4.52754	0.761845	0.864915	0.00831	0.948796	0.0108331	0.893752	0.0837433	0.680112	-0.01172	0.167205	0.318899	0.126085	0.799005	-0.0588014	0.550147	-0.106859	0.440767	0.59259	-0.560749	-0.424323	0.252134	-1.88816
TC0100013049.hg.1	NBPF1	neuroblastoma breakpoint family, member 1	55672	ENSG00000219481	7.41405	7.65874	7.64333	7.63113	7.58619	7.97362	0.114773	0.293114	-0.291262	0.117899	0.0835231	0.687573	0.340327	0.358576	0.09389	-0.256435	0.895869	-0.26845	0.880073	0.854091	0.14949	0.799747	0.169296	0.95261	0.293139	0.260362	0.601676	-2.09262
TC0100013061.hg.1	MST1L	macrophage stimulating 1-like	11223	ENSG00000186715	3.54932	3.44644	3.47361	3.39847	3.27656	3.45792	0.171978	0.376832	-0.243592	0.305296	0.14277	0.180016	-0.0345267	0.693029	0.18567	0.390105	0.279846	0.04729	0.877762	0.136163	0.615843	0.257204	0.192229	0.688381	0.157713	-0.500934	-0.729102	1.56291
TC0100013063.hg.1	MIR3675	microRNA 3675	100500876	ENSG00000263811	3.45697	3.35092	3.33835	3.48009	3.29111	3.54375	0.349838	0.568766	0.10606	0.664808	-0.109345	0.376962	-0.185843	0.178469	-0.50509	-0.34969	0.393694	-0.16314	0.730003	-0.437337	0.00630118	-0.0773175	0.663258
TC0100013071.hg.1	MFAP2	microfibrillar associated protein 2	4237	ENSG00000117122	3.52729	3.44643	3.61586	3.63688	3.52093	3.52908	0.230569	0.448313	-0.029985	0.874419	0.00178846	0.988055	0.04672	0.522771	-0.41027	0.141835	0.783261	-0.076005	0.751472	-0.0875517	0.541388	0.156262	0.538842	-0.189949	-0.189949	-0.189949	-0.189949	-0.189949
TC0100013072.hg.1	ATP13A2	ATPase type 13A2	23400	ENSG00000159363	8.19887	7.77268	7.00319	7.23987	7.28196	7.30723	1.48841e-05	0.000253643	-0.471815	0.257858	0.364798	0.162739	0.879307	0.0789103	0.39826	0.13223	0.70636	-0.22709	0.782143	0.386035	0.190685	0.402032	0.424611	-0.481959	-0.135301	-0.250853	-0.368687	-0.540812
TC0100013073.hg.1	SDHB	succinate dehydrogenase complex subunit B, iron sulfur (Ip)	6390	ENSG00000117118	10.7494	10.3591	10.4195	10.8758	9.95971	11.1769	1.98591e-07	5.92827e-06	-0.33191	0.0474305	-0.152097	0.627491	-0.599073	0.250438	-1.18412	-0.206935	0.728986	-0.113375	0.724362	-0.615626	0.141514	0.219464	0.477281	-0.442904	-0.375173	0.22973	-0.0983801	1.20052
TC0100013076.hg.1	PADI2	peptidyl arginine deiminase, type II	11240	ENSG00000117115	3.87489	3.98231	3.59702	3.90063	3.71965	3.94397	0.82467	0.901542	0.109442	0.59103	0.323128	0.239849	-0.39098	0.565678	-0.52982	-0.206555	0.575866	-0.24056	0.224852	-0.130733	0.61259	-0.149554	0.771529	-0.230361	-0.211051	-0.234731	-0.233612	-0.244377
TC0100013087.hg.1	RCC2	regulator of chromosome condensation 2	55920	ENSG00000179051; ENSG00000281540	10.1787	10.3175	10.3578	10.0757	10.6651	9.69689	0.0156827	0.0748595	0.179888	0.695753	0.271596	0.222425	0.43206	0.306706	1.57717	0.53387	0.546418	-0.212265	0.428132	0.0049225	0.988369	0.549469	0.242119	0.103924	0.027746	0.161992	0.171327	1.33398
TC0100013118.hg.1	MIR4695	microRNA 4695	100616120	ENSG00000265606	6.11024	6.02059	6.1901	6.14732	6.02003	6.18938	0.102954	0.273842	-0.098435	0.515057	0.0201069	0.738746	0.173573	0.590096	-0.04157	0.390675	0.23023	-0.063395	0.645826	0.105266	0.319789	-0.0739783	0.381112
TC0100013119.hg.1	MIR1290	microRNA 1290	100302276	ENSG00000221662	9.75684	9.68035	9.92536	9.85456	9.72424	9.74683	0.818497	0.897642	-0.27164	0.469076	-0.110992	0.640103	0.747433	0.114054	0.16474	0.317175	0.718952	-0.163025	0.834936	-0.513389	0.103981	0.633845	0.107003	-0.671537	0.804734	-0.0936531	-0.123449	0.163925
TC0100013123.hg.1	UBR4	ubiquitin protein ligase E3 component n-recognin 4	23352	ENSG00000127481	11.9853	11.999	11.5436	11.5575	12.07	11.6702	0.00445053	0.0288244	-0.0665725	0.784504	0.106249	0.611894	-0.139503	0.572998	-0.58359	0.545245	0.197388	0.62185	0.22138	0.529436	0.0441821	-0.146071	0.575961	-0.795547	0.0239878	-0.370752	-0.685621	-1.5371
TC0100013126.hg.1	EMC1	ER membrane protein complex subunit 1	23065	ENSG00000127463	5.48638	5.50855	5.49905	5.51374	5.33697	5.59359	0.587577	0.753282	0.03896	0.782022	-0.0661715	0.603959	-0.168743	0.296442	-0.1757	0.23757	0.684793	0.08425	0.926633	-0.308507	0.249899	-0.00272667	0.989146	0.266641	0.487841	-0.886393	0.360828	3.294
TC0100013128.hg.1	AKR7L	aldo-keto reductase family 7-like (gene/pseudogene)	246181	ENSG00000211454	4.34962	4.35359	4.37199	4.38863	4.46922	4.39158	0.962581	0.978782	0.0713175	0.762569	-0.05532	0.684981	0.190347	0.352465	0.18195	-0.04912	0.873168	0.196945	0.778145	-0.174698	0.16129	-0.0592289	0.745347	-0.59511	-0.434686	0.126797	0.0224476	-0.91633
TC0100013129.hg.1	AKR7A3	aldo-keto reductase family 7, member A3 (aflatoxin aldehyde reductase)	22977	ENSG00000162482	4.10188	3.9475	3.99995	4.09766	4.07095	4.11504	0.29136	0.512742	-0.095045	0.35319	-0.110835	0.177531	0.126033	0.44797	0.26403	0.042615	0.699817	0.195355	0.482267	-0.0521089	0.712301	0.236968	0.152921	-0.0403474	0.162891	-0.15358	-0.202938	0.107727
TC0100013130.hg.1	LOC100506730	uncharacterized LOC100506730	100506730		3.37055	3.41813	3.43804	3.21892	3.47221	3.23207	0.0104922	0.055755	-0.378885	0.0508718	-0.0575254	0.501782	-0.0864433	0.653782	-0.07003	-0.17334	0.384057	0.20722	0.0337872	0.218303	0.254801	0.0106144	0.947614
TC0100013131.hg.1	AKR7A2	aldo-keto reductase family 7, member A2	8574	ENSG00000053371	5.23446	5.02208	5.22436	5.18457	4.75959	5.44813	0.0237039	0.100979	-0.54717	0.0893667	-0.156749	0.375408	0.51916	0.270371	-0.56548	0.045405	0.883338	-0.224115	0.602624	0.269625	0.217086	0.337328	0.26253	-0.236021	0.184696	-0.186362	-0.262734	0.899007
TC0100013134.hg.1	CAPZB	capping protein (actin filament) muscle Z-line, beta	832	ENSG00000077549	15.8143	15.5542	15.5783	15.7617	15.1938	15.8603	0.0252239	0.105586	-0.103765	0.64611	0.16552	0.482803	0.36745	0.0612742	-0.68959	-0.250995	0.245271	-0.543585	0.267536	0.161431	0.543552	-0.286509	0.437854	-1.09349	-0.947509	-0.218007	-0.435866	-0.995517
TC0100013153.hg.1	TMCO4	transmembrane and coiled-coil domains 4	255104	ENSG00000162542	6.94113	7.25001	6.7557	6.63499	6.52704	7.22927	6.58649e-05	0.000905893	-0.567532	0.24978	0.161633	0.534946	0.0298867	0.95491	0.14495	0.65697	0.0474041	-0.716635	0.142343	0.344755	0.195586	0.558005	0.0453996	-0.144872	0.558779	0.497465	0.34272	1.14633
TC0100013159.hg.1	RNF186	ring finger protein 186	54546	ENSG00000178828	3.58547	3.55725	3.49775	3.56646	3.34486	3.61928	0.131134	0.318964	-0.0341625	0.776273	0.0414008	0.700674	0.0290233	0.91097	0.27778	0.07515	0.847618	0.319045	0.177065	-0.0418183	0.775371	0.15148	0.308135
TC0100013161.hg.1	PLA2G2E	phospholipase A2, group IIE	30814	ENSG00000188784	4.26861	4.17919	4.27105	4.21475	4.12319	4.30312	0.431494	0.637952	-0.21465	0.0625421	0.0467277	0.590182	0.537357	0.0899432	0.35196	0.40158	0.448275	0.30934	0.333681	-0.100809	0.413149	0.216163	0.0932838
TC0100013162.hg.1	PLA2G2A	phospholipase A2, group IIA (platelets, synovial fluid)	5320	ENSG00000188257	3.42191	3.29586	3.30328	3.45411	3.47443	3.48124	0.515144	0.70218	-0.108345	0.433216	0.0172462	0.881148	0.00636333	0.923376	0.26925	-0.01471	0.944319	0.21022	0.0998815	-0.380364	0.0608518	-0.118596	0.501335	0.468604	0.696916	-0.787111	-0.787111	-0.787111
TC0100013167.hg.1	PLA2G2D	phospholipase A2, group IID	26279	ENSG00000117215	4.4068	4.34536	4.23618	4.33032	4.32662	4.46232	0.555345	0.730907	-0.08757	0.606312	0.267285	0.0208216	0.11219	0.329691	-0.38097	-0.02724	0.965244	0.09538	0.842407	0.206929	0.142299	0.222402	0.263479	1.43702	1.15128	3.87808	1.07442	1.90665
TC0100013170.hg.1	UBXN10-AS1	UBXN10 antisense RNA 1	101928017	ENSG00000225986	3.41739	3.50756	3.32845	3.49834	3.46395	3.50291	0.335442	0.556007	0.17654	0.165104	0.100609	0.119101	-0.09607	0.452526	-0.5898	0.178855	0.0307221	0.294125	0.407452	0.206675	0.488274	0.125982	0.572889	-0.637968	-0.637968	-0.637968	-0.637968	-0.637968
TC0100013177.hg.1	LINC01141	long intergenic non-protein coding RNA 1141	339505		5.48377	5.52803	5.61117	5.41556	5.55473	5.49944	0.900384	0.944143	0.255213	0.495691	-0.0585462	0.774258	0.1048	0.420237	0.37028	0.66581	0.526219	0.265225	0.20392	-0.357971	0.350592	-0.175258	0.458545
TC0100013182.hg.1	CAMK2N1	calcium/calmodulin-dependent protein kinase II inhibitor 1	55450	ENSG00000162545	6.35204	5.95877	5.87845	4.92669	4.96145	7.32477	2.12197e-36	1.10791e-32	-0.58338	0.127358	-0.18709	0.333604	-0.0594	0.954665	0.18356	0.09135	0.898097	-0.00018	0.999242	-0.0332511	0.885355	0.113501	0.665471	-0.575489	-0.170059	0.0259993	-0.620268	-0.939771	3	301
TC0100013184.hg.1	MUL1	mitochondrial E3 ubiquitin protein ligase 1	79594	ENSG00000090432	6.82696	6.85427	6.64383	6.77779	6.4247	7.18289	0.00235728	0.0174988	-0.15924	0.625041	0.0957092	0.681827	0.65142	0.032396	0.00872	0.11168	0.801195	-0.71844	0.215762	0.192494	0.477518	0.129059	0.672736	-1.18153	-0.897882	-1.3494	-0.696849	2.57401
TC0100013192.hg.1	SH2D5	SH2 domain containing 5	400745	ENSG00000189410	3.93696	3.85142	3.76421	3.96186	3.90568	4.00363	0.275025	0.496064	0.061265	0.826761	-0.0705154	0.48912	0.51386	0.165736	-0.23196	-0.279875	0.0721366	0.224635	0.697442	0.030325	0.858151	-0.114076	0.209873	-0.185695	-0.185695	-0.185695	-0.185695	-0.185695
TC0100013193.hg.1	HP1BP3	heterochromatin protein 1, binding protein 3	50809	ENSG00000127483	12.9451	13.1991	13.014	12.8498	13.1214	12.7719	0.10393	0.275545	0.058585	0.820521	0.2809	0.0186237	0.310057	0.556103	0.08671	0.456945	0.274085	-0.097865	0.642261	0.330811	0.0801207	0.194296	0.350492	-0.539306	0.0577889	-1.17119	-0.989357	-0.492673
TC0100013194.hg.1	EIF4G3	eukaryotic translation initiation factor 4 gamma, 3	8672	ENSG00000075151	13.4878	13.9889	14.0086	14.18	13.9274	13.7567	1.55105e-15	3.59904e-13	0.232362	0.423423	0.0169677	0.895595	0.258447	0.324827	0.08404	-0.001935	0.997688	-0.29847	0.457597	0.360671	0.0680662	0.0561058	0.802666	1.43324	1.14525	0.295148	0.196183	-0.271482	8	440
TC0100013197.hg.1	MIR1256	microRNA 1256	100302155	ENSG00000221808	4.2957	4.27514	4.75002	4.64716	4.5729	4.26092	0.000246372	0.00276063	-0.445113	0.459652	-0.289807	0.0559395	0.225027	0.14917	1.0633	0.288475	0.66224	-0.70208	0.341851	0.149194	0.494967	0.190493	0.466114
TC0100013205.hg.1	ECE1	endothelin converting enzyme 1	1889	ENSG00000117298	10.2799	10.4375	10.2955	10.4074	9.89487	10.4992	0.125647	0.310576	0.11231	0.464739	0.0170931	0.946648	0.204157	0.77492	-0.32001	0.077895	0.839535	-0.316485	0.219793	-0.0260931	0.933371	0.131517	0.692745	-0.215144	0.184066	0.339783	0.238834	0.402313
TC0100013226.hg.1	USP48	ubiquitin specific peptidase 48	84196	ENSG00000090686	12.976	13.0684	13.1752	12.7686	13.1254	12.7097	0.000665723	0.00629024	-0.445898	0.0897918	0.0289962	0.816065	-0.112583	0.804494	0.22068	0.012345	0.983797	0.15305	0.439918	0.0679483	0.745455	0.121012	0.666598	-0.273799	0.109285	-0.157965	-0.216365	1.70234
TC0100013229.hg.1	HSPG2	heparan sulfate proteoglycan 2	3339	ENSG00000142798	3.57196	3.62154	3.64244	3.58474	3.65358	3.64207	0.80749	0.891365	-0.08944	0.505806	0.204568	0.0242157	-0.0490233	0.540868	-0.09017	0.0652	0.603519	0.01177	0.963158	-0.0730489	0.729056	0.0602106	0.48206	-0.280901	0.570601	0.53212	0.084814	1.52019
TC0100013246.hg.1	WNT4	wingless-type MMTV integration site family, member 4	54361	ENSG00000162552	3.8113	3.62202	3.87657	3.81132	3.82033	3.78627	0.184945	0.39338	0.139772	0.256303	-0.120385	0.302783	-0.00334667	0.976871	0.24072	0.090185	0.631429	-0.19309	0.317226	-0.26147	0.160553	0.110016	0.642737	2.97022	0.455089	-0.450359	-1.00826	0.345338
TC0100013255.hg.1	MIR6127	microRNA 6127	102466615	ENSG00000276835	4.56306	4.48504	4.50911	4.61769	4.6327	4.6116	0.605248	0.764971	0.156155	0.488007	0.0273485	0.802516	-0.20106	0.602628	-0.18131	-0.09648	0.714963	-0.04322	0.891043	-0.287134	0.0843368	-0.0756539	0.515272
TC0100013264.hg.1	LACTBL1	lactamase, beta-like 1	646262	ENSG00000215906	3.59665	3.56521	3.81352	3.71247	3.69954	3.72545	0.146151	0.341256	-0.168313	0.376537	0.0184523	0.849224	0.13612	0.500575	-0.04444	0.129685	0.675841	0.01127	0.952133	-0.202691	0.137239	0.182149	0.169869
TC0100013266.hg.1	C1orf234	chromosome 1 open reading frame 234	729059	ENSG00000227868	4.14357	4.07216	4.02787	4.12121	3.99209	4.23003	0.558238	0.733101	0.106315	0.197573	-0.0640038	0.659695	0.05167	0.868345	0.07804	0.35945	0.361369	0.45233	0.16862	0.261183	0.28759	-0.04256	0.567387	-0.185695	-0.185695	-0.185695	-0.185695	-0.185695
TC0100013267.hg.1	LUZP1	leucine zipper protein 1	7798	ENSG00000169641	6.54332	6.28904	6.34702	6.27225	6.13956	6.80731	0.000285281	0.0031151	0.018925	0.938804	0.159035	0.443898	0.591417	0.307936	-0.49135	0.07215	0.911344	0.383	0.668391	0.116599	0.608339	0.243601	0.336212	-1.0513	-1.05146	-1.51495	-1.2225	-1.45071
TC0100013272.hg.1	HTR1D	5-hydroxytryptamine (serotonin) receptor 1D, G protein-coupled	3352	ENSG00000179546	3.68964	3.67903	3.56745	3.82432	3.7656	3.76108	0.471622	0.669995	-0.152845	0.179979	-0.178555	0.246061	0.11136	0.816182	-0.28117	0.351005	0.584639	0.050565	0.935824	0.244891	0.407491	0.153952	0.597743	0.0534916	1.67818	1.36609	0.292146	-1.59873
TC0100013275.hg.1	ZNF436	zinc finger protein 436	80818	ENSG00000125945; ENSG00000283009	5.68004	5.50497	5.51203	5.43281	5.37206	5.59943	0.0893011	0.249925	-0.35469	0.00848345	0.107307	0.348329	0.182537	0.383817	0.19543	0.33795	0.0853062	0.18799	0.148457	-0.250671	0.212822	0.244302	0.205916	-0.876833	-1.19596	-0.212635	-0.260583	-1.66601
TC0100013278.hg.1	TCEA3	transcription elongation factor A (SII), 3	6920	ENSG00000204219; ENSG00000282941	3.78855	3.59326	3.80188	3.61563	3.794	3.74786	0.126178	0.311369	-0.293222	0.122636	0.221078	0.115592	-0.231123	0.643555	0.07356	0.04102	0.923851	-0.067735	0.819505	-0.207774	0.304767	-0.123754	0.548977	-0.657665	-0.648714	-0.663185	-0.652896	-0.663185
TC0100013281.hg.1	ASAP3	ArfGAP with SH3 domain, ankyrin repeat and PH domain 3	55616	ENSG00000088280; ENSG00000282854	5.96216	5.85632	6.12287	6.03252	6.2446	6.1103	0.552953	0.729276	0.0237275	0.915692	-0.254005	0.311166	0.556793	0.0385554	-0.1498	-0.14987	0.766394	0.465945	0.176495	0.00534306	0.986568	0.0676569	0.66356	0.815035	0.550759	0.962474	0.317083	-1.52219
TC0100013287.hg.1	E2F2	E2F transcription factor 2	1870	ENSG00000007968; ENSG00000282899	4.19356	4.3058	4.27194	4.39436	4.29571	3.97827	9.14208e-05	0.00119434	-0.107677	0.688771	0.221829	0.195591	0.02912	0.784371	0.26317	0.46685	0.513329	0.020935	0.938453	-0.589953	0.0205001	-0.196865	0.329338	-0.0929471	-0.0021049	0.0759201	0.480785	3.89177
TC0100013293.hg.1	ID3	inhibitor of DNA binding 3, dominant negative helix-loop-helix protein	3399	ENSG00000117318; ENSG00000283060	10.0319	9.51638	9.08755	9.28577	9.07896	10.3968	5.21891e-07	1.38942e-05	0.19259	0.358301	-0.05105	0.90348	-0.588517	0.485179	0.71767	-0.35238	0.505539	0.259	0.650822	0.0713569	0.927005	1.06888	0.0933414	2.22944	2.40097	1.14328	2.2218	-0.351977
TC0100013300.hg.1	TCEB3-AS1	TCEB3 antisense RNA 1	100506963	ENSG00000236810	6.47537	6.3994	6.26758	6.18059	6.14752	6.02098	0.0796323	0.232001	-0.059115	0.414496	0.00593154	0.960546	0.04717	0.77952	0.04954	0.060935	0.709456	0.275425	0.253106	0.686407	0.0169847	0.371762	0.147435	0.968109	1.28262	-0.700975	0.355858	-0.799545
TC0100013302.hg.1	GALE	UDP-galactose-4-epimerase	2582	ENSG00000117308	3.72961	3.70074	3.95708	3.8147	3.99772	3.71768	0.255908	0.476433	-0.44483	0.190871	0.171816	0.0887813	-0.79703	0.0137983	-0.3751	0.31627	0.528753	-0.27526	0.154571	-0.103761	0.473279	-0.22814	0.177073	-1.13165	-1.27709	1.13405	-0.619955	1.80035
TC0100013303.hg.1	HMGCL	3-hydroxymethyl-3-methylglutaryl-CoA lyase	3155	ENSG00000117305	7.18156	7.15847	7.03174	7.03876	6.77471	7.26096	0.31013	0.531366	-0.171953	0.597844	0.180428	0.414696	-0.344637	0.470086	0.73076	0.719725	0.169809	-0.1471	0.739703	0.0270617	0.93016	0.401077	0.23139	-0.243354	-0.930948	0.916105	-0.695768	1.08389
TC0100013305.hg.1	FUCA1	fucosidase, alpha-L- 1, tissue	2517	ENSG00000179163	8.04824	7.71459	7.59924	7.53818	7.44787	8.2204	1.53965e-07	4.75018e-06	-0.25685	0.0392551	0.382853	0.141563	0.18008	0.234125	2e-05	0.22142	0.611675	-0.00725	0.981755	0.0694344	0.858676	-0.545885	0.199795	-0.424502	-0.4035	0.0450753	-0.0486979	0.414432
TC0100013306.hg.1	CNR2	cannabinoid receptor 2	1269	ENSG00000188822	8.01517	8.45824	7.92887	8.15521	8.01047	8.29111	0.513897	0.701255	-0.078785	0.572071	-0.0889238	0.560547	0.824567	0.0549797	-0.87035	-0.08477	0.874828	-0.25763	0.394069	1.05841	0.00259576	1.05492	0.0600909	1.65554	2.30616	1.41017	1.32601	-0.513883
TC0100013311.hg.1	SRSF10	serine/arginine-rich splicing factor 10	10772	ENSG00000188529	12.8509	13.0143	13.1189	12.9519	13.1859	12.9655	0.0494698	0.168761	-0.18847	0.440998	-0.09646	0.388071	-0.109793	0.364652	-0.46165	0.255715	0.498193	-0.276995	0.227432	0.180453	0.283536	-0.0362139	0.851558	-0.0156171	-0.312476	0.558386	-0.345692	0.0298328
TC0100013314.hg.1	IL22RA1	interleukin 22 receptor, alpha 1	58985	ENSG00000142677	3.71348	3.60147	3.68572	3.7346	3.68239	3.64544	0.67685	0.812521	0.040595	0.830616	0.159493	0.077484	-0.0201733	0.94987	0.69347	-0.19011	0.581793	0.38624	0.146434	0.0392322	0.777455	0.0603383	0.79388	-0.23988	-0.23988	-0.23988	-0.23988	-0.23988
TC0100013315.hg.1	IFNLR1	interferon, lambda receptor 1	163702	ENSG00000185436	6.94801	6.86609	6.75238	6.86022	6.10059	6.95221	0.0477711	0.164751	-0.3018	0.27523	0.0762792	0.580768	0.71565	0.261555	-0.36054	0.97797	0.149572	0.29097	0.607207	0.297124	0.415502	0.633666	0.0209728	0.798401	1.03899	0.893286	1.40749	0.838969
TC0100013323.hg.1	STPG1	sperm-tail PG-rich repeat containing 1	90529	ENSG00000001460	6.42091	6.55576	6.73015	6.03388	5.70836	7.20053	6.83193e-15	1.39254e-12	-0.945283	0.0154122	-0.0352285	0.850806	-0.27423	0.736324	-1.02234	0.119975	0.862871	-0.43654	0.373047	0.0275994	0.940907	0.220503	0.61636	-0.306908	0.439024	1.97908	1.01561	1.4728	4	358
TC0100013326.hg.1	RCAN3AS	RCAN3 antisense	100750325	ENSG00000286061	4.11301	4.15414	4.22099	4.0761	4.26983	4.31499	0.140911	0.333711	-0.133755	0.318817	-0.23431	0.22236	0.10969	0.531207	0.41733	-0.20416	0.656082	-0.0958	0.635572	-0.275485	0.262425	0.107521	0.703914
TC0100013328.hg.1	LOC100506985; RP4-594I10.3; verpeybo	uncharacterized LOC100506985; novel transcript; Transcript Identified by AceView	100506985		4.72907	4.87985	4.83201	4.52407	4.58903	4.72315	0.0265518	0.109583	-0.258368	0.142175	-0.0439415	0.753351	0.0689367	0.572871	-0.02346	-0.72712	0.10884	-0.537345	0.266919	0.204146	0.233909	-0.172054	0.448027
TC0100013339.hg.1	RUNX3	runt-related transcription factor 3	864	ENSG00000020633	11.3066	10.9591	11.0139	10.557	9.79944	11.1177	0.00969004	0.0524826	-1.29581	0.0507666	0.876468	0.0834139	1.28034	0.310351	0.4734	0.240945	0.768954	-0.161575	0.870371	0.155517	0.730436	-0.472941	0.417399	-0.747486	-0.415594	-0.253802	-0.401243	-0.406256
TC0100013341.hg.1	MIR6731	microRNA 6731	102465437	ENSG00000278034	4.94283	4.98614	5.04733	4.88917	5.22514	5.11946	0.184856	0.393276	0.14797	0.454596	0.0597108	0.68944	0.272547	0.234177	0.32249	-0.01062	0.834227	-0.31087	0.520716	-0.134599	0.428653	0.0498556	0.849195	-0.637973	-0.637973	-0.637973	-0.637973	-0.637973
TC0100013348.hg.1	SYF2	SYF2 pre-mRNA-splicing factor	25949	ENSG00000117614	10.5624	10.447	10.9119	10.8578	10.4706	11.3612	1.84724e-09	9.80309e-08	0.138532	0.37041	-0.329785	0.100153	0.0404833	0.873097	-1.02282	-0.023575	0.961121	-0.00685	0.961216	-0.361866	0.109156	0.0273283	0.885532	-0.616097	-0.640912	-0.37041	-0.0935606	-1.02914
TC0100013349.hg.1	RSRP1	arginine/serine-rich protein 1	57035	ENSG00000117616	13.5837	13.4039	13.833	13.1948	14.2701	13.0838	0.000148349	0.00180087	-0.256943	0.395516	0.171353	0.34638	0.251613	0.311457	0.60544	0.778305	0.128682	0.4082	0.575568	0.224761	0.293576	0.090015	0.780928	-0.187288	-0.393066	-0.698394	-0.870295	-0.999799
TC0100013367.hg.1	AUNIP	aurora kinase A and ninein interacting protein	79000	ENSG00000127423	4.04805	3.9666	4.01486	4.14316	4.13988	4.21785	0.0980537	0.265536	0.0273025	0.885343	-0.0441231	0.676777	-0.138523	0.503259	0.26185	-0.381895	0.173142	0.16953	0.59131	0.145111	0.334449	0.254962	0.123231	0.0492476	-0.712791	-0.4388	-0.699092	0.997943
TC0100013368.hg.1	PAQR7	progestin and adipoQ receptor family member VII	164091	ENSG00000182749	4.60524	4.44894	4.09554	4.30879	4.08206	4.66286	0.00597617	0.0362399	0.0448775	0.794299	0.27036	0.0533404	0.0834967	0.785584	0.04701	0.28589	0.572903	-0.057315	0.654346	0.103602	0.641064	-0.311993	0.244858	-0.537697	-0.239723	0.281032	0.582275	-0.67781
TC0100013371.hg.1	PAFAH2	platelet-activating factor acetylhydrolase 2	5051	ENSG00000158006	6.76829	6.19291	6.52936	6.10655	6.01256	6.2544	0.00162336	0.0130143	-0.455717	0.0903549	0.294723	0.0887343	0.638807	0.314136	1.3475	0.08443	0.895832	0.001375	0.996454	-0.131356	0.584796	-0.117426	0.685361	-0.577515	-0.743103	-0.695976	-0.700896	-0.692454
TC0100013373.hg.1	SLC30A2	solute carrier family 30 (zinc transporter), member 2	7780	ENSG00000158014	3.49925	3.51823	3.53732	3.47763	3.56621	3.4189	0.495139	0.68744	-0.0710025	0.644196	-0.0441031	0.681961	0.00886333	0.957698	0.15363	-0.036745	0.837881	-0.244	0.399527	-0.132359	0.361764	0.0855836	0.652664	0.0863566	0.00847039	-0.617615	-0.0933808	-1.24969
TC0100013374.hg.1	TRIM63	tripartite motif containing 63, E3 ubiquitin protein ligase	84676	ENSG00000158022	3.83259	3.75661	3.67448	3.83421	3.77247	3.85522	0.640918	0.789019	0.0396125	0.89896	-0.0970492	0.335143	0.158223	0.556741	0.07479	-0.028635	0.896755	0.28545	0.665543	-0.0815739	0.54271	-0.0425244	0.676794	-0.329117	-0.329117	-0.329117	-0.329117	-0.329117
TC0100013381.hg.1	UBXN11	UBX domain protein 11	91544	ENSG00000158062	5.09163	4.5104	4.31874	4.2988	4.23964	4.576	0.00223661	0.016794	-0.4739	0.000795861	0.269528	0.429411	0.387397	0.342474	-0.28943	-0.203885	0.561874	-0.299735	0.394919	0.154114	0.44861	0.200062	0.694837	-0.316956	-0.203059	-0.200038	-0.261585	-0.575159
TC0100013382.hg.1	AIM1L	absent in melanoma 1-like	55057	ENSG00000176092	4.13172	4.18772	3.88903	4.08737	4.14047	4.13035	0.262289	0.483334	-0.137832	0.0412838	-0.126105	0.30172	0.14118	0.582279	-0.01358	0.23284	0.0799363	0.164105	0.245266	0.0354539	0.861893	0.0222403	0.814467	-0.0963778	-0.033311	1.36321	1.28533	-0.920085
TC0100013384.hg.1	ZNF683	zinc finger protein 683	257101	ENSG00000176083	3.75838	3.49367	3.75316	3.69626	3.6013	3.69991	0.235111	0.453452	-0.07136	0.728372	-0.13948	0.268935	0.06528	0.887067	0.6218	0.49617	0.0535991	-0.07019	0.749879	0.160806	0.49266	-0.350617	0.0813548	-0.379395	-0.379709	-0.377888	-0.364463	-0.38073
TC0100013387.hg.1	LOC101928324; dyda; RP3-476K8.3	uncharacterized LOC101928324; Transcript Identified by AceView; novel transcript	101928324		6.42467	6.42346	6.49745	6.16484	6.32119	6.32847	0.222053	0.438551	0.062665	0.620205	-0.127574	0.439989	-0.654017	0.107592	0.73825	0.066475	0.920476	0.097595	0.898291	0.294935	0.371685	0.129111	0.703135
TC0100013408.hg.1	GPN2	GPN-loop GTPase 2	54707	ENSG00000142751	7.02283	6.77776	6.67277	6.71411	6.31606	6.80322	0.145206	0.339921	-0.460915	0.103529	0.144288	0.514314	0.03345	0.935514	-0.56518	0.28793	0.178334	-0.12878	0.794005	0.525444	0.0727617	-0.118306	0.707874	-0.503696	-0.736057	-0.835688	0.644455	4.37589
TC0100013409.hg.1	GPATCH3	G-patch domain containing 3	63906	ENSG00000198746	4.99359	4.83865	4.97303	4.93943	4.97123	5.07219	0.313123	0.534383	0.114522	0.420255	-0.000958462	0.99426	0.223603	0.0989188	-0.01186	0.618965	0.0996281	0.41278	0.301944	0.0262006	0.855757	0.153587	0.575756	-0.0953239	-0.582348	-0.507761	-0.751273	1.58275
TC0100013410.hg.1	NR0B2	nuclear receptor subfamily 0, group B, member 2	8431	ENSG00000131910	3.73251	3.65428	3.73408	3.7621	3.72439	3.76121	0.872762	0.928565	0.177762	0.626016	-0.0186938	0.829837	0.359613	0.218781	0.35041	-0.17118	0.789785	0.525695	0.454042	-0.0929461	0.449432	-0.0945222	0.326198	-0.267235	-0.267235	-0.267235	-0.267235	3.46416
TC0100013411.hg.1	KDF1	keratinocyte differentiation factor 1	126695	ENSG00000175707	4.43728	4.33033	4.19077	4.27705	4.59089	4.32228	0.0452999	0.158946	0.209932	0.190714	0.158055	0.131091	-0.26844	0.152719	0.18725	0.00986	0.940863	0.361855	0.2253	-0.104789	0.480503	-0.0762467	0.616293	-0.6767	-0.255823	-0.152178	0.02121	0.426104
TC0100013415.hg.1	FAM46B	family with sequence similarity 46, member B	115572	ENSG00000158246	3.63285	3.66462	3.76549	3.67164	3.76142	3.67509	0.147497	0.343101	-0.25106	0.0345688	0.00772846	0.881358	-0.0132433	0.925243	0.11014	0.22235	0.318707	0.0137	0.927583	-0.0893992	0.355832	-0.0340422	0.564331	-0.218901	-0.218901	-0.218901	-0.218901	-0.218901
TC0100013417.hg.1	SLC9A1	solute carrier family 9, subfamily A (NHE1, cation proton antiporter 1), member 1	6548	ENSG00000090020	5.45958	5.36966	5.22348	5.47235	5.11203	5.28707	0.167795	0.371179	-0.167102	0.454108	0.150675	0.542213	0.141027	0.638209	-0.45587	-0.243185	0.290159	-0.26622	0.565732	-0.12953	0.642448	-0.279621	0.329097	-0.683686	-0.576824	-0.541972	-0.383088	-0.461505
TC0100013428.hg.1	MAP3K6	mitogen-activated protein kinase kinase kinase 6	9064	ENSG00000142733	4.40771	4.36032	4.10067	4.28241	4.42707	4.38657	0.0819985	0.236482	0.267115	0.100703	0.00720538	0.948242	-0.04603	0.86748	-0.04146	0.332115	0.269033	0.041755	0.467884	0.0496039	0.839981	-0.141262	0.318481	-0.520166	-0.590806	0.063067	0.276949	-1.09932
TC0100013429.hg.1	FCN3	ficolin (collagen/fibrinogen domain containing) 3	8547	ENSG00000142748	4.15025	4.08303	4.03619	4.19036	4.11315	4.14161	0.476808	0.674068	0.47964	0.0441924	-0.12685	0.104886	0.0426933	0.803239	0.2472	0.1873	0.28435	0.38759	0.40656	-0.187841	0.165805	-0.0880014	0.17145
TC0100013432.hg.1	WASF2	WAS protein family, member 2	10163	ENSG00000158195	12.3661	12.1477	12.047	12.2417	12.057	12.4211	0.195475	0.406921	0.0952375	0.362203	0.136768	0.49206	0.409243	0.266168	0.41181	0.190355	0.619729	-0.02434	0.896303	0.126567	0.585496	0.0241839	0.935427	0.0816704	0.250074	-0.178617	-0.216414	-1.28572
TC0100013437.hg.1	AHDC1	AT hook, DNA binding motif, containing 1	27245	ENSG00000126705	4.12481	4.06379	4.05732	4.08948	4.09491	3.97322	0.738671	0.850844	0.04362	0.840918	0.123659	0.420557	0.456447	0.26142	0.75149	0.387705	0.220911	-0.104585	0.720863	0.24277	0.355589	0.153414	0.555912	0.028911	2.09739	-0.463112	-0.728917	-1.38919
TC0100013441.hg.1	FGR	FGR proto-oncogene, Src family tyrosine kinase	2268	ENSG00000000938	11.9819	11.5212	11.0092	11.4176	11.2025	11.4408	0.0450951	0.158432	0.216728	0.348864	0.625648	0.142302	0.331637	0.275636	0.5088	0.92174	0.287706	0.281245	0.637301	-0.175366	0.705818	-0.0826814	0.9012	-0.128777	-0.211952	-0.371594	0.017983	-0.48578
TC0100013445.hg.1	IFI6	interferon, alpha-inducible protein 6	2537	ENSG00000126709	8.27217	8.12465	8.0334	8.91287	7.3885	8.41919	0.281507	0.502532	-1.14877	0.288084	0.433085	0.634271	0.229523	0.529139	2.17357	0.98247	0.662926	-0.209425	0.683745	-0.197605	0.767963	-0.282646	0.805767	-0.371473	-0.371006	-0.339117	-0.339795	-0.0941147
TC0100013455.hg.1	RPA2	replication protein A2	6118	ENSG00000117748	7.52305	7.46138	7.60253	7.60261	7.29971	8.31267	6.00188e-08	2.07952e-06	-0.20827	0.48005	0.105976	0.504617	0.335083	0.195632	-0.63332	0.531055	0.533067	0.268425	0.330987	-0.571146	0.100317	-0.101114	0.717301	-0.720485	0.216007	1.22856	-0.398883	-0.151232
TC0100013458.hg.1	EYA3	EYA transcriptional coactivator and phosphatase 3	2140	ENSG00000158161	7.09537	6.97753	7.31107	7.28005	7.48003	6.76281	5.71137e-05	0.000802659	-0.360358	0.0537808	0.0814238	0.583571	0.07267	0.344696	0.23575	-0.01029	0.8471	0.268185	0.404882	-0.134281	0.472026	0.159904	0.390716	-1.40585	-0.487237	0.271821	-0.151828	3.42302
TC0100013466.hg.1	SPCS2	signal peptidase complex subunit 2	9789	ENSG00000118363	10.8776	10.9589	11.1434	11.3273	10.916	10.8149	0.0135247	0.0673198	-0.199437	0.546744	-0.163399	0.596911	-0.506113	0.50702	-0.21339	0.21833	0.823034	-0.681445	0.3435	-0.634159	0.150017	0.0611233	0.884852	-0.21769	-0.252556	0.11597	0.178172	4.94505
TC0100013471.hg.1	PTAFR	platelet-activating factor receptor	5724	ENSG00000169403	6.80781	6.42074	6.20486	6.73053	5.83352	6.59963	0.34304	0.56298	-0.18785	0.513199	0.710641	0.0873115	0.141373	0.846441	1.33887	-1.01526	0.116358	-1.61593	0.114268	-0.648016	0.378175	-0.357326	0.663025	-0.246017	-0.21723	-0.103336	-0.236849	-0.28108
TC0100013472.hg.1	DNAJC8	DnaJ (Hsp40) homolog, subfamily C, member 8	22826	ENSG00000126698; ENSG00000285317	12.5784	12.4898	12.8047	12.7871	12.3035	13.2052	2.58033e-07	7.48353e-06	-0.0624625	0.782178	0.05975	0.835435	-0.0124633	0.964067	-0.29749	0.15342	0.681032	-0.157935	0.528176	-0.334988	0.135698	0.137053	0.622116	-0.685688	-0.214435	0.186761	-0.686722	0.928352
TC0100013482.hg.1	SNORD99	small nucleolar RNA, C/D box 99	692212	ENSG00000221539	14.4953	14.3644	14.1353	14.3402	13.4581	15.4966	7.92469e-20	4.25208e-17	-0.294598	0.0666241	-0.340647	0.0361338	-0.504937	0.429146	-0.94973	-0.349285	0.701311	-0.08453	0.938092	0.0775456	0.812677	0.372392	0.312572	0.103625	-0.36723	-0.546557	-0.135054	-0.99033	1	47
TC0100013483.hg.1	TAF12	TAF12 RNA polymerase II, TATA box binding protein (TBP)-associated factor, 20kDa	6883	ENSG00000120656	6.98228	6.88941	7.10153	7.15001	6.78301	7.25766	0.153662	0.351711	-0.211715	0.522634	0.0720385	0.772572	-0.0299133	0.949068	-0.06832	0.277	0.592754	-0.47988	0.286652	-0.316678	0.260784	0.220015	0.40083	-0.611785	-0.251158	-0.563125	-0.375454	0.519754
TC0100013495.hg.1	TMEM200B	transmembrane protein 200B	399474	ENSG00000253304	3.55873	3.44411	3.5668	3.65928	3.44825	3.75204	0.0144513	0.0705731	0.262593	0.446157	-0.0546062	0.550004	0.0711233	0.842585	0.61713	-0.225585	0.461206	0.23383	0.653062	-0.149499	0.403396	0.0442097	0.667289
TC0100013497.hg.1	SRSF4	serine/arginine-rich splicing factor 4	6429	ENSG00000116350	12.9465	13.0318	13.0422	13.1199	13.1485	13.1136	0.116565	0.296196	-0.0420075	0.678833	-0.188024	0.111973	0.158867	0.129367	-0.04761	0.022945	0.92803	0.13084	0.507687	-0.213224	0.119614	0.171524	0.250024	-1.47005	-1.11673	-0.705237	-0.142739	1.33689
TC0100013503.hg.1	MECR	mitochondrial trans-2-enoyl-CoA reductase	51102	ENSG00000116353	4.48639	4.46355	4.37003	4.58194	4.31191	4.5872	0.0452348	0.158779	0.231813	0.400484	-0.0938546	0.133218	0.05654	0.392763	-0.32217	0.303765	0.177284	-0.4482	0.273941	-0.0487044	0.662343	0.0846317	0.422172	-0.252006	0.808453	0.984534	-0.455757	1.80655
TC0100013507.hg.1	LOC101928460; RP3-437I16.1	uncharacterized LOC101928460; novel transcript	101928460	ENSG00000230523	3.30233	3.61701	3.43885	3.37559	3.37553	3.31849	0.0156108	0.074621	0.200557	0.529973	0.0429815	0.671262	-0.08169	0.456127	-0.36348	-0.31005	0.414743	0.269375	0.591137	0.0770017	0.667148	0.159625	0.325435
TC0100013533.hg.1	MATN1	matrilin 1, cartilage matrix protein	4146	ENSG00000162510	3.90133	3.80118	3.81065	4.02011	4.06292	3.95569	0.0099658	0.0536231	0.14785	0.180667	0.0427115	0.622805	0.170983	0.00890854	0.12088	0.16729	0.210569	0.0244	0.886099	0.117509	0.623813	-0.0348425	0.822471	3.90809	2.30577	-0.424539	1.86729	-0.665784
TC0100013534.hg.1	LAPTM5	lysosomal protein transmembrane 5	7805	ENSG00000162511	19.5854	19.5575	19.3466	19.5508	19.08	19.6237	2.91322e-05	0.000452794	0.120417	0.179374	-0.0301346	0.783986	0.09493	0.30016	-0.29389	0.06577	0.693105	0.084935	0.571963	0.251626	0.109343	0.270537	0.0344388	0.77537	0.139195	0.313154	0.979378	-1.34085
TC0100013536.hg.1	MIR4420	microRNA 4420	100616164	ENSG00000264773	5.9872	6.00051	5.82075	6.30353	6.16898	5.4312	1.00292e-06	2.44691e-05	-0.39645	0.289894	-0.459998	0.180667	0.479863	0.560889	0.69832	-0.221735	0.669587	0.681115	0.51309	0.757167	0.213951	-0.129314	0.553811	1.97219	1.38167	0.53296	0.580877	-0.556842
TC0100013545.hg.1	SDC3	syndecan 3	9672	ENSG00000162512	3.34054	3.3096	3.13589	3.23579	3.27814	3.25243	0.429461	0.636392	-0.068135	0.559939	0.0388869	0.583065	-0.186833	0.670924	-0.02711	0.05253	0.729788	-0.23594	0.493992	-0.0373447	0.760414	0.0875644	0.336788	-0.0215529	-0.222456	-0.358624	1.31334	-0.510418
TC0100013548.hg.1	PUM1	pumilio RNA binding family member 1	9698	ENSG00000134644	12.4632	12.4125	12.6111	12.5982	12.6889	12.6901	0.298918	0.520366	-0.0241525	0.930307	-0.0230838	0.908175	0.448137	0.014903	-0.35509	0.395295	0.596623	-0.08605	0.736905	0.192168	0.42458	0.451549	0.134938	0.344569	-0.399563	-1.19005	-1.42079	-1.94366
TC0100013552.hg.1	SNORD103C	small nucleolar RNA, C/D box 103C	692200		8.91996	8.83985	8.6711	9.02087	8.05885	10.4464	1.58412e-15	3.66345e-13	-0.337723	0.281268	-0.703846	0.0244289	-0.157117	0.778863	-1.95502	-1.07099	0.38669	-0.207115	0.859018	0.267839	0.643477	0.292032	0.491741						1	45
TC0100013556.hg.1	NKAIN1	Na+/K+ transporting ATPase interacting 1	79570	ENSG00000084628	3.30784	3.24693	3.2518	3.3144	3.18725	3.41325	0.0674465	0.207974	0.058695	0.746114	0.00444615	0.959332	0.0956333	0.726653	-0.06575	0.262055	0.45272	0.091915	0.715268	-0.12671	0.336195	-0.0387014	0.69432
TC0100013557.hg.1	SNRNP40	small nuclear ribonucleoprotein, U5 40kDa subunit	9410	ENSG00000060688	8.08064	8.0612	8.0439	8.19058	7.89862	8.5856	5.25172e-06	0.000103382	0.38598	0.359178	-0.05234	0.676356	-0.218643	0.260877	-0.51357	-0.00528	0.992971	0.03581	0.949974	-0.0709153	0.456815	-0.151309	0.533012	-0.513183	-0.436985	0.111233	-0.626792	1.83178
TC0100013561.hg.1	FABP3	fatty acid binding protein 3, muscle and heart	2170	ENSG00000121769	3.80536	3.82313	3.82094	3.80381	3.78353	3.72874	0.875838	0.930249	0.0257025	0.731306	-0.150732	0.198549	-0.105843	0.707571	1.13404	0.158495	0.446689	0.2173	0.221585	-0.107138	0.481711	-0.0545253	0.64426	0.0197367	-1.14931	-0.755305	-0.486148	-0.925555
TC0100013574.hg.1	PEF1	penta-EF-hand domain containing 1	553115	ENSG00000162517	4.24901	4.17893	3.88606	4.29779	3.67232	4.45624	9.50681e-06	0.000172349	-0.001135	0.996567	0.0828854	0.492383	-0.26448	0.422562	-0.26115	0.392145	0.1456	-0.359835	0.287755	0.0721847	0.660612	0.367096	0.130473	-0.964132	-1.04179	-1.57937	-1.32592	-1.2224
TC0100013576.hg.1	COL16A1	collagen, type XVI, alpha 1	1307	ENSG00000084636	3.94083	3.77834	3.64764	3.98027	3.82415	4.16951	0.000107912	0.00137537	0.493667	0.0212516	-0.148222	0.188704	0.31214	0.119326	-0.41069	0.09383	0.779097	0.247965	0.57606	0.0295008	0.89164	0.337711	0.0479976	-0.357769	-0.486565	-0.243283	-0.321992	-0.443633
TC0100013579.hg.1	MIR4254	microRNA 4254	100423028	ENSG00000266580	3.67315	3.68453	3.70264	3.75871	3.81134	3.64177	0.550783	0.72779	0.220672	0.306761	0.0406785	0.720494	0.0797633	0.619527	0.36187	0.121755	0.693744	0.06304	0.811877	0.0750392	0.602549	-0.246394	0.171428
[truncated: 20,414 more rows]
